# Supplementary material for: Binding to RNA regulates Set1 function
Source: Cell Discov. 2017 Oct 24;3:17040–. doi: 10.1038/celldisc.2017.40 (PMC5654745; doi:10.1038/celldisc.2017.40)
Supplement: Supplementary Tables [file celldisc201740-s2.xlsx]

## Sheet: Sheet1
Official name	Name	size ORF	Set1CL (Rep1.)	Set1CL-norm (Rep.1)	Set1noCL (Rep1.)	Set1noCL-norm (Rep1.)	Set1CL-Set1noCL	Set1CL (Rep2.)	set1YF/AACL-norm	set1YF/AAnoCL	CRAC RNAPII	RNAPII density	CRAC-Set1/CRAC-RNAPII	CRAC-set1YFAA/CRAC-RNAPII
YHR119W	SET1,YTX1	3242	157846	113558	629	1497.62	112061	54168	47358	45860.4	1581	0.487662	70.8796	29.0072
YDR007W	TRP1	674	1380	992.806	47	111.905	880.901	767	442	330.095	86	0.127596	10.243	3.83832
YJL047C-A	-	134	8297	5969.06	306	728.571	5240.49	2650	5276	4547.43	652	4.86567	8.03757	6.97458
YDR008C	-	350	636	457.554	23	54.7619	402.792	347	157	102.238	51	0.145714	7.89788	2.00467
YOR195W	SLK19	2465	8631	6209.35	63	150	6059.35	3420	739	589	967	0.392292	6.26613	0.6091
YFR052C-A	-	305	437	314.388	40	95.2381	219.15	130	302	206.762	38	0.12459	5.76712	5.4411
YDR515W	SLF1,SRO99	1343	3436	2471.94	47	111.905	2360.04	1246	480	368.095	436	0.324646	5.41293	0.844255
YLR154C-G	-		484874	348830	15258	36328.6	312502	296175	230332	194003	57957	#VALUE!	5.39196	3.34737
YBL078C	ATG8,APG8,AUT7,CVT5	353	904	650.36	18	42.8571	607.503	473	231	188.143	124	0.351275	4.89921	1.51728
YPL016W	SWI1,ADR6,GAM3,LPA1	3944	7566	5443.17	147	350	5093.17	3767	850	500	1207	0.306034	4.21969	0.41425
YEL073C	-	323	1052	756.835	19	45.2381	711.596	521	238	192.762	170	0.526316	4.18586	1.13389
YGL086W	MAD1	2249	5603	4030.94	109	259.524	3771.41	3304	1307	1047.48	949	0.421965	3.97409	1.10377
YBL039W-B	YBL039W-A	179	323	232.374	16	38.0952	194.279	160	138	99.9048	54	0.301676	3.59776	1.85009
YMR030W-A	-	290	384	276.259	18	42.8571	233.402	209	99	56.1429	66	0.227586	3.53639	0.850649
YKL054C	DEF1,VID31	2216	10582	7612.95	92	219.048	7393.9	5092	1068	848.952	2094	0.944946	3.53099	0.405421
YKR095W	MLP1,MPL1	5627	12009	8639.57	155	369.048	8270.52	5487	1599	1229.95	2358	0.419051	3.50743	0.521608
YER053C-A	-	113	1352	972.662	10	23.8095	948.852	686	182	158.19	278	2.46018	3.41314	0.56903
YJL153C	INO1,APR1	1601	3454	2484.89	135	321.429	2163.46	1839	2482	2160.57	637	0.397876	3.39633	3.39179
YER111C	SWI4,ART1	3281	5322	3828.78	112	266.667	3562.11	2488	677	410.333	1093	0.33313	3.25902	0.375419
YIL119C	RPI1	1223	6061	4360.43	125	297.619	4062.81	2879	1057	759.381	1253	1.02453	3.24247	0.60605
YBR085C-A	-	257	1539	1107.19	31	73.8095	1033.38	692	499	425.19	326	1.26848	3.16989	1.30427
YGR161C	RTS3	791	2259	1625.18	39	92.8571	1532.32	1322	647	554.143	490	0.619469	3.12719	1.1309
YJL155C	FBP26	1358	2164	1556.83	71	169.048	1387.79	1004	562	392.952	463	0.340943	2.99738	0.848709
YCL018W	LEU2	1094	13196	9493.53	140	333.333	9160.19	6907	4050	3716.67	3067	2.80347	2.98669	1.21182
YGL005C	COG7,COD5	839	1707	1228.06	17	40.4762	1187.58	1033	420	379.524	407	0.485101	2.91789	0.932491
YMR070W	MOT3,ROX7	1472	4107	2954.68	50	119.048	2835.63	2407	497	377.952	973	0.661005	2.91432	0.38844
YLR309C	IMH1,SYS3	2735	4257	3062.59	104	247.619	2814.97	2168	1008	760.381	966	0.353199	2.91405	0.787144
YGL053W	PRM8	713	1027	738.849	19	45.2381	693.611	560	330	284.762	242	0.339411	2.86616	1.1767
YIL144W	TID3,HEC1,NDC80	2075	4693	3376.26	53	126.19	3250.07	2265	695	568.81	1158	0.558072	2.80662	0.4912
YPR036W-A	-	203	8151	5864.03	51	121.429	5742.6	4012	1879	1757.57	2070	10.197	2.7742	0.849068
YLR254C	NDL1	569	1501	1079.86	27	64.2857	1015.57	772	461	396.714	369	0.648506	2.75222	1.07511
YOR192C-C	-	236	219	157.554	7	16.6667	140.887	111	123	106.333	52	0.220339	2.70937	2.04487
YJR073C	OPI3,PEM2	620	5116	3680.58	61	145.238	3535.34	2774	1897	1751.76	1311	2.11452	2.69667	1.3362
YOL100W	PKH2	3245	4352	3130.94	181	430.952	2699.98	2186	756	325.048	1024	0.315562	2.6367	0.317429
YBL107C	-	590	1405	1010.79	38	90.4762	920.315	568	501	410.524	352	0.59661	2.61453	1.16626
YOR113W	AZF1	2744	3206	2306.47	113	269.048	2037.43	1502	590	320.952	831	0.302843	2.45178	0.386224
YER112W	LSM4,SDB23,USS1	563	1365	982.014	22	52.381	929.633	553	214	161.619	383	0.680284	2.42724	0.421982
YPR101W	SNT309,NTC25	527	1644	1182.73	42	100	1082.73	1001	456	356	463	0.878558	2.33852	0.768898
YNL058C	-	950	1747	1256.83	138	328.571	928.263	974	550	221.429	397	0.417895	2.33819	0.557755
YNL208W	-	599	3003	2160.43	70	166.667	1993.76	1301	872	705.333	859	1.43406	2.32103	0.82111
YMR311C	GLC8	689	1505	1082.73	23	54.7619	1027.97	784	395	340.238	444	0.644412	2.31525	0.766302
YDR356W	SPC110,NUF1,XCM1	2834	3618	2602.88	82	195.238	2407.64	1810	581	385.762	1043	0.368031	2.30838	0.369858
YAL030W	SNC1	466	780	561.151	37	88.0952	473.056	346	296	207.905	205	0.439914	2.30759	1.01417
YGL037C	PNC1	650	1458	1048.92	59	140.476	908.445	669	499	358.524	395	0.607692	2.29986	0.907655
YIL117C	PRM5	956	1537	1105.76	52	123.81	981.946	764	364	240.19	427	0.446653	2.29964	0.562507
YER030W	CHZ1	461	757	544.604	34	80.9524	463.652	406	205	124.048	202	0.438178	2.29531	0.614097
YLR109W	AHP1	530	4264	3067.63	90	214.286	2853.34	2102	1661	1446.71	1248	2.35472	2.28633	1.15923
YOR386W	PHR1	1697	1804	1297.84	94	223.81	1074.03	845	512	288.19	470	0.276959	2.28517	0.613171
YIL149C	MLP2	5039	6654	4787.05	195	464.286	4322.76	3553	1200	735.714	1896	0.376265	2.27994	0.388035
YMR037C	MSN2	2114	3216	2313.67	57	135.714	2177.95	1648	522	386.286	961	0.454588	2.26634	0.401962
YPL075W	GCR1,LPF10	3108	9861	7094.24	143	340.476	6753.77	4634	1843	1502.52	2982	0.959459	2.26485	0.503864
YHR138C	-	344	646	464.748	31	73.8095	390.939	373	275	201.19	173	0.502907	2.25976	1.16295
YJL144W	-	314	414	297.842	17	40.4762	257.366	185	87	46.5238	114	0.363057	2.25759	0.408104
YMR016C	SOK2	2357	3213	2311.51	88	209.524	2101.99	1735	669	459.476	952	0.403903	2.20797	0.482643
YOL108C	INO4	455	1689	1215.11	11	26.1905	1188.92	926	479	452.81	543	1.19341	2.18953	0.833903
YOR020W-A	-	272	428	307.914	9	21.4286	286.485	182	148	126.571	131	0.481618	2.18691	0.966194
YOR153W	PDR5,LEM1,STS1,YDR1	4535	14463	10405	361	859.524	9545.51	7986	5384	4524.48	4404	0.971114	2.16746	1.02736
YHR053C	CUP1-1,CUP1	185	4401	3166.19	163	388.095	2778.09	2163	1418	1029.9	1286	6.95135	2.16026	0.800859
YHR055C	CUP1-2,CUP1	185	4421	3180.58	166	395.238	2785.34	2221	1407	1011.76	1293	6.98919	2.15417	0.782492
YCR024C-B	-	266	5019	3610.79	102	242.857	3367.93	2949	3295	3052.14	1565	5.88346	2.15203	1.95025
YBR120C	CBP6	488	1533	1102.88	16	38.0952	1064.78	677	314	275.905	496	1.01639	2.14674	0.55626
YPL230W	USV1,NSF1	1175	834	600	35	83.3333	516.667	469	228	144.667	241	0.205106	2.14385	0.600277
YDR119W-A	-	200	705	507.194	94	223.81	283.385	452	326	102.19	133	0.665	2.13071	0.768349
YNR062C	-	983	864	621.583	102	242.857	378.726	771	573	330.143	178	0.181078	2.12767	1.85474
YEL039C	CYC7	341	516	371.223	30	71.4286	299.794	188	208	136.571	141	0.41349	2.1262	0.968592
YLR370C	ARC18	536	2087	1501.44	47	111.905	1389.53	957	498	386.095	655	1.22201	2.12143	0.589458
YDR322C-A	TIM11,ATP21	290	1892	1361.15	35	83.3333	1277.82	935	704	620.667	604	2.08276	2.11559	1.02759
YKL003C	MRP17	395	1592	1145.32	16	38.0952	1107.23	694	648	609.905	526	1.33165	2.105	1.15951
YMR100W	MUB1	1862	4169	2999.28	95	226.19	2773.09	1977	778	551.81	1321	0.709452	2.09924	0.417721
YNR051C	BRE5	1547	3451	2482.73	73	173.81	2308.92	1791	620	446.19	1106	0.714932	2.08763	0.403427
YDR166C	SEC5	2915	4067	2925.9	95	226.19	2699.71	2072	659	432.81	1294	0.443911	2.08633	0.334474
YER058W	PET117	323	686	493.525	11	26.1905	467.335	314	178	151.81	224	0.693498	2.08632	0.677721
YBR289W	SNF5,HAF4,SWI10,TYE4	2717	3019	2171.94	149	354.762	1817.18	1687	557	202.238	873	0.32131	2.08154	0.231659
YBR016W	-	386	828	595.683	22	52.381	543.303	436	233	180.619	262	0.678756	2.07367	0.689386
YOR285W	RDL1	419	1311	943.165	38	90.4762	852.689	646	410	319.524	413	0.98568	2.06462	0.773665
YDR502C	SAM2,ETH2	1154	5253	3779.14	107	254.762	3524.37	2636	1725	1470.24	1709	1.48094	2.06224	0.860291
YOL113W	SKM1	1967	2916	2097.84	90	214.286	1883.56	1505	684	469.714	917	0.466192	2.05404	0.512229
YHR095W	-	494	376	270.504	17	40.4762	230.027	214	110	69.5238	112	0.226721	2.05382	0.620748
YMR164C	MSS11	2276	2411	1734.53	67	159.524	1575.01	1144	400	240.476	769	0.337873	2.04813	0.312713
YPR158W	CUR1	758	1091	784.892	29	69.0476	715.844	554	325	255.952	351	0.463061	2.03944	0.729209
YMR009W	ADI1	539	928	667.626	32	76.1905	591.435	429	193	116.81	290	0.538033	2.03943	0.402791
YGR169C-A	YGR169C-C	278	1372	987.05	10	23.8095	963.241	772	290	266.19	476	1.71223	2.02362	0.559224
YCR040W	MATALPHA1,ALPHA1	527	173	124.46	9	21.4286	103.032	127	65	43.5714	51	0.0967742	2.02023	0.854342
YOR058C	ASE1,YOR29-09	2657	3797	2731.65	127	302.381	2429.27	1923	763	460.619	1205	0.453519	2.01599	0.382256
YDR276C	PMP3,SNA1	167	2869	2064.03	22	52.381	2011.65	1398	953	900.619	1000	5.98802	2.01165	0.900619
YDR099W	BMH2,SCD3	821	6768	4869.06	86	204.762	4664.3	3254	1610	1405.24	2320	2.82582	2.01048	0.605706
YGL204C	-	305	385	276.978	17	40.4762	236.502	190	102	61.5238	118	0.386885	2.00426	0.521388
YHR104W	GRE3	983	1398	1005.76	45	107.143	898.613	813	503	395.857	449	0.456765	2.00136	0.881642
YOL047C	-	1133	829	596.403	81	192.857	403.546	536	489	296.143	202	0.178288	1.99775	1.46605
YFR003C	YPI1	467	844	607.194	24	57.1429	550.051	354	272	214.857	278	0.595289	1.9786	0.772867
YDR014W-A	HED1	488	197	141.727	13	30.9524	110.774	121	97	66.0476	56	0.114754	1.97811	1.17942
YDR381C-A	-	538	1136	817.266	33	78.5714	738.695	701	331	252.429	374	0.695167	1.97512	0.674943
YDL106C	PHO2,BAS2,GRF10,phoB	1679	2689	1934.53	70	166.667	1767.87	1396	584	417.333	896	0.533651	1.97306	0.465774
YNL070W	TOM7,MOM7,YOK22	182	652	469.065	13	30.9524	438.112	261	187	156.048	224	1.23077	1.95586	0.696641
YDR513W	GRX2,TTR1	431	1120	805.755	22	52.381	753.374	588	275	222.619	387	0.897912	1.9467	0.575243
YOR257W	CDC31,DSK1	485	1262	907.914	23	54.7619	853.152	578	415	360.238	439	0.905155	1.9434	0.820588
YDL072C	YET3	611	2084	1499.28	40	95.2381	1404.04	1043	636	540.762	723	1.18331	1.94197	0.747942
YPR195C	-	329	439	315.827	17	40.4762	275.351	205	127	86.5238	142	0.431611	1.93909	0.609323
YMR030W	RSF1	1130	860	618.705	41	97.619	521.086	409	283	185.381	270	0.238938	1.92995	0.686596
YGR136W	LSB1	725	1135	816.547	35	83.3333	733.213	548	261	177.667	381	0.525517	1.92444	0.466317
YNL015W	PBI2,I2B,IB2,LMA1	227	471	338.849	11	26.1905	312.658	196	119	92.8095	163	0.718062	1.91815	0.569384
YKR020W	VPS51,API3,VPS67,WHI6	494	512	368.345	14	33.3333	335.012	244	154	120.667	175	0.354251	1.91435	0.689524
YMR075W	RCO1	2054	2437	1753.24	91	216.667	1536.57	1242	429	212.333	803	0.390944	1.91354	0.264425
YOR194C	TOA1	860	2425	1744.6	42	100	1644.6	964	572	472	861	1.00116	1.91011	0.5482
YDR373W	FRQ1	572	1737	1249.64	70	166.667	1082.97	772	603	436.333	567	0.991259	1.91001	0.769547
YOR136W	IDH2	1109	2866	2061.87	49	116.667	1945.2	1526	910	793.333	1025	0.924256	1.89776	0.773984
YER121W	-	344	233	167.626	14	33.3333	134.293	106	75	41.6667	71	0.206395	1.89144	0.586854
YMR181C	-	464	673	484.173	16	38.0952	446.077	277	184	145.905	237	0.510776	1.88218	0.615632
YMR291W	-	1760	3409	2452.52	105	250	2202.52	1699	938	688	1174	0.667045	1.87608	0.586031
YDR505C	PSP1,GIN5	2525	3254	2341.01	112	266.667	2074.34	1718	654	387.333	1108	0.438812	1.87215	0.349579
YNL188W	KAR1	1301	1915	1377.7	44	104.762	1272.94	866	460	355.238	683	0.524981	1.86374	0.520114
YGL190C	CDC55	1580	3078	2214.39	54	128.571	2085.82	1526	516	387.429	1124	0.711392	1.85571	0.344687
YDR504C	SPG3	383	444	319.424	22	52.381	267.044	214	255	202.619	144	0.375979	1.85447	1.40708
YPR151C	SUE1	620	470	338.129	14	33.3333	304.796	252	138	104.667	165	0.266129	1.84725	0.634343
YDR255C	RMD5,GID2	1265	1182	850.36	34	80.9524	769.407	673	337	256.048	417	0.329644	1.8451	0.614023
YGL073W	HSF1,EXA3,MAS3	2501	3370	2424.46	110	261.905	2162.56	1852	712	450.095	1175	0.469812	1.84047	0.38306
YKR004C	ECM9,YKR004C-A	1237	1823	1311.51	86	204.762	1106.75	1055	561	356.238	602	0.486661	1.83845	0.591758
YMR124W	-	2831	2865	2061.15	115	273.81	1787.34	1847	797	523.19	973	0.343695	1.83694	0.537709
YDL173W	PAR32	887	2240	1611.51	39	92.8571	1518.65	1113	570	477.143	827	0.932356	1.83634	0.576956
YDR085C	AFR1	1862	1276	917.986	85	202.381	715.605	714	464	261.619	390	0.209452	1.83488	0.670818
YOR309C	-	380	429	308.633	31	73.8095	234.824	218	216	142.19	128	0.336842	1.83456	1.11086
YNL229C	URE2,%5BURE3%5D	1064	2911	2094.24	52	123.81	1970.44	1384	772	648.19	1076	1.01128	1.83126	0.602408
YLR270W	DCS1,DcpS	1052	990	712.23	50	119.048	593.183	536	326	206.952	325	0.308935	1.82518	0.636777
YHL022C	SPO11	1196	655	471.223	41	97.619	373.604	425	285	187.381	205	0.171405	1.82246	0.914053
YEL012W	UBC8,GID3	779	735	528.777	35	83.3333	445.444	436	256	172.667	245	0.314506	1.81814	0.704762
YAL027W	SAW1	785	1072	771.223	87	207.143	564.08	558	573	365.857	311	0.396178	1.81376	1.17639
YPR055W	SEC8	3197	3860	2776.98	157	373.81	2403.17	2016	781	407.19	1329	0.415702	1.80825	0.306389
YDL132W	CDC53	2447	3325	2392.09	78	185.714	2206.37	1457	730	544.286	1224	0.500204	1.80259	0.444678
YML054C	CYB2	1775	1687	1213.67	102	242.857	970.812	885	626	383.143	539	0.303662	1.80114	0.71084
YBL081W	-	1106	1889	1358.99	56	133.333	1225.66	975	382	248.667	681	0.615732	1.79979	0.365149
YER059W	PCL6	1262	1538	1106.47	66	157.143	949.332	736	376	218.857	528	0.418384	1.79798	0.414502
YPR005C	HAL1	884	871	626.619	45	107.143	519.476	510	301	193.857	289	0.326923	1.79749	0.670786
YBR053C	-	1076	1054	758.273	63	150	608.273	561	375	225	339	0.315056	1.79432	0.663717
YIR037W	HYR1,GPX3,ORP1	491	847	609.353	27	64.2857	545.067	353	264	199.714	304	0.619145	1.79298	0.656955
YDR532C	KRE28	1157	1654	1189.93	64	152.381	1037.55	872	391	238.619	580	0.501296	1.78887	0.411412
YIL161W	-	707	1885	1356.12	23	54.7619	1301.35	1197	423	368.238	731	1.03395	1.78024	0.503746
YBR081C	SPT7,GIT2	3998	3788	2725.18	161	383.333	2341.85	2055	1004	620.667	1318	0.329665	1.77682	0.470916
YFL014W	HSP12,GLP1,HOR5	329	852	612.95	65	154.762	458.188	510	472	317.238	258	0.784195	1.77592	1.22961
YLR271W	-	824	722	519.424	34	80.9524	438.472	369	181	100.048	248	0.300971	1.76803	0.403418
YPL089C	RLM1	2030	3629	2610.79	86	204.762	2406.03	1834	698	493.238	1362	0.670936	1.76654	0.362143
YER029C	SMB1	590	997	717.266	34	80.9524	636.314	511	353	272.048	361	0.611864	1.76264	0.753595
YDR077W	SED1	1016	9417	6774.82	145	345.238	6429.58	5418	4269	3923.76	3648	3.59055	1.7625	1.07559
YMR159C	ATG16,APG15,APG16,CVT11,SAP18	452	522	375.54	30	71.4286	304.111	280	120	48.5714	173	0.382743	1.75787	0.28076
YAR027W	UIP3	707	1372	987.05	47	111.905	875.146	782	597	485.095	498	0.704385	1.75732	0.974087
YHL009C	YAP3	992	828	595.683	20	47.619	548.064	411	176	128.381	312	0.314516	1.75662	0.411477
YDR308C	SRB7,MED21	422	600	431.655	17	40.4762	391.178	339	173	132.524	223	0.528436	1.75416	0.594277
YHR152W	SPO12	521	875	629.496	77	183.333	446.163	396	212	28.6667	256	0.491363	1.74282	0.111979
YPL190C	NAB3,HMD1	2408	4103	2951.8	98	233.333	2718.47	2053	985	751.667	1563	0.649086	1.73926	0.480913
YER079W	-	632	429	308.633	15	35.7143	272.919	213	143	107.286	157	0.248418	1.73834	0.683348
YNL167C	SKO1,ACR1	1943	1772	1274.82	64	152.381	1122.44	1003	496	343.619	646	0.332476	1.73752	0.531918
YHR022C	-	770	579	416.547	40	95.2381	321.309	310	156	60.7619	185	0.24026	1.7368	0.328443
YOL159C	-	515	582	418.705	21	50	368.705	375	143	93	213	0.413592	1.73101	0.43662
YKL041W	VPS24,DID3,VPL26	674	1330	956.835	23	54.7619	902.073	747	348	293.238	522	0.774481	1.72811	0.561759
YGL220W	FRA2,AIM15	362	731	525.899	8	19.0476	506.852	409	210	190.952	294	0.812155	1.72399	0.649498
YPR065W	ROX1,REO1	1106	2506	1802.88	74	176.19	1626.69	1372	564	387.81	944	0.853526	1.72319	0.410815
YJR008W	-	1016	1714	1233.09	101	240.476	992.617	858	563	322.524	577	0.567913	1.72031	0.558967
YJR074W	MOG1	656	1671	1202.16	41	97.619	1104.54	976	440	342.381	644	0.981707	1.71512	0.531647
YMR255W	GFD1	566	986	709.353	67	159.524	549.829	442	263	103.476	321	0.567138	1.71286	0.322356
YKL065C	YET1	620	1820	1309.35	33	78.5714	1230.78	966	610	531.429	721	1.1629	1.70705	0.737072
YOR220W	RCN2,WSP1	797	960	690.647	22	52.381	638.267	441	244	191.619	374	0.46926	1.70659	0.51235
YOR185C	GSP2,CNR2	662	664	477.698	51	121.429	356.269	342	257	135.571	209	0.31571	1.70464	0.648667
YER063W	THO1	656	1068	768.345	11	26.1905	742.155	496	293	266.81	436	0.664634	1.70219	0.611948
YJL133C-A	-	224	1145	823.741	11	26.1905	797.551	617	285	258.81	469	2.09375	1.70053	0.551833
YGL066W	SGF73,SCA7	1973	2328	1674.82	74	176.19	1498.63	1237	556	379.81	882	0.447035	1.69913	0.430623
YBR282W	MRPL27	440	974	700.719	26	61.9048	638.815	508	269	207.095	376	0.854545	1.69898	0.550785
YNL013C	-	377	156	112.23	13	30.9524	81.2778	138	98	67.0476	48	0.127321	1.69329	1.39683
YEL061C	CIN8,KSL2,SDS15	3002	3964	2851.8	102	242.857	2608.94	2059	811	568.143	1552	0.516989	1.68102	0.366071
YPL051W	ARL3	596	1023	735.971	24	57.1429	678.828	440	258	200.857	404	0.677852	1.68027	0.497171
YOR159C	SME1	284	997	717.266	13	30.9524	686.314	534	282	251.048	409	1.44014	1.67803	0.613808
YDR246W	TRS23	659	755	543.165	25	59.5238	483.642	467	223	163.476	289	0.438543	1.6735	0.565662
YMR104C	YPK2,YKR2	2033	2036	1464.75	89	211.905	1252.84	1137	525	313.095	750	0.368913	1.67046	0.41746
YOL032W	OPI10	740	989	711.511	66	157.143	554.368	505	348	190.857	332	0.448649	1.66978	0.574871
YDR096W	GIS1	2684	2852	2051.8	120	285.714	1766.08	1527	761	475.286	1058	0.394188	1.66927	0.44923
YPL166W	ATG29	641	701	504.317	28	66.6667	437.65	390	195	128.333	263	0.410296	1.66407	0.487959
YGL121C	GPG1	380	388	279.137	25	59.5238	219.613	207	166	106.476	132	0.347368	1.66373	0.806638
YBR027C	-	332	552	397.122	25	59.5238	337.598	266	348	288.476	203	0.611446	1.66305	1.42106
YER161C	SPT2,EXA1,SIN1	1001	1659	1193.53	49	116.667	1076.86	954	409	292.333	648	0.647353	1.66182	0.451132
YJL161W	FMP33	542	416	299.281	33	78.5714	220.709	245	173	94.4286	133	0.245387	1.65947	0.709989
YMR195W	ICY1	383	1525	1097.12	31	73.8095	1023.31	742	285	211.19	618	1.61358	1.65585	0.341732
YOR267C	HRK1	2279	3537	2544.6	121	288.095	2256.51	1917	744	455.905	1365	0.598947	1.65312	0.333996
YLR218C	COA4,CMC3	452	531	382.014	33	78.5714	303.443	247	162	83.4286	184	0.40708	1.64915	0.453416
YLR132C	-	872	1236	889.209	84	200	689.209	608	372	172	418	0.479358	1.64882	0.411483
YDR363W-A	SEM1,DSS1,HOD1	269	1063	764.748	8	19.0476	745.701	483	265	245.952	453	1.68401	1.64614	0.542941
YKL082C	RRP14	1304	3142	2260.43	64	152.381	2108.05	1700	672	519.619	1281	0.982362	1.64563	0.405635
YER002W	NOP16	695	2191	1576.26	31	73.8095	1502.45	1218	504	430.19	914	1.31511	1.64382	0.470668
YDR100W	TVP15	431	562	404.317	21	50	354.317	270	216	166	216	0.50116	1.64035	0.768519
YLR119W	SRN2,SRN10,VPL16,VPS37	641	487	350.36	17	40.4762	309.884	249	118	77.5238	189	0.294852	1.6396	0.410179
YJR034W	PET191	326	251	180.576	16	38.0952	142.48	110	98	59.9048	87	0.266871	1.6377	0.68856
YDL005C	MED2	1295	1834	1319.42	47	111.905	1207.52	905	398	286.095	739	0.570656	1.63399	0.387138
YDR163W	CWC15	527	653	469.784	19	45.2381	424.546	345	119	73.7619	260	0.493359	1.63287	0.2837
YGR072W	UPF3,SUA6,SUP112	1163	1915	1377.7	39	92.8571	1284.84	980	447	354.143	787	0.676698	1.63258	0.449991
YIR005W	IST3,SNU17	446	829	596.403	19	45.2381	551.165	339	173	127.762	338	0.757848	1.63067	0.377994
YPR003C	-	2264	2167	1558.99	131	311.905	1247.09	1169	772	460.095	765	0.337898	1.63018	0.601432
YKL185W	ASH1	1766	4370	3143.88	232	552.381	2591.5	2159	519	-33.381	1598	0.90487	1.62172	-0.0208892
YER050C	RSM18	416	1106	795.683	19	45.2381	750.445	393	241	195.762	463	1.11298	1.62083	0.422812
YPL059W	GRX5	452	1044	751.079	33	78.5714	672.508	636	279	200.429	415	0.918142	1.6205	0.48296
YNL079C	TPM1	599	1773	1275.54	42	100	1175.54	1012	649	549	726	1.21202	1.6192	0.756198
YMR251W-A	HOR7	179	2997	2156.12	79	188.095	1968.02	1433	1091	902.905	1217	6.79888	1.61711	0.74191
YLR225C	-	1223	2052	1476.26	54	128.571	1347.69	1129	489	360.429	834	0.68193	1.61593	0.432169
YMR077C	VPS20,CHM6,VPL10,VPT20	665	864	621.583	22	52.381	569.202	520	237	184.619	353	0.530827	1.61247	0.523
YDL020C	RPN4,SON1,UFD5	1595	3203	2304.32	87	207.143	2097.17	1466	645	437.857	1302	0.816301	1.61073	0.336296
YPL072W	UBP16	1499	916	2281.29	45	652.381	871	460	278	233	541	0.360907	1.60998	0.430684
YMR102C	-	2504	2834	2038.85	116	276.19	1762.66	1455	834	557.81	1096	0.4377	1.60827	0.50895
YIL097W	FYV10,GID9	1550	947	681.295	43	102.381	578.914	626	260	157.619	360	0.232258	1.60809	0.437831
YMR114C	-	1106	1129	812.23	60	142.857	669.373	656	329	186.143	417	0.377034	1.60521	0.446386
YOL038C-A	-	95	157	112.95	7	16.6667	96.283	58	35	18.3333	60	0.631579	1.60472	0.305556
YKL023W	-	833	1196	860.432	69	164.286	696.146	529	389	224.714	434	0.521008	1.60402	0.517775
YBR230C	OM14	501	613	441.007	23	54.7619	386.245	297	167	112.238	241	0.481038	1.60268	0.465718
YGR254W	ENO1,HSP48	1313	9804	7053.24	240	571.429	6481.81	5167	4824	4252.57	4047	3.08225	1.60163	1.0508
YPL073C	-	485	111	4971.94	23	654.762	88	62	47	24	55	0.113402	1.6	0.436364
YLR223C	IFH1	3257	3791	2727.34	281	669.048	2058.29	2056	892	222.952	1287	0.395149	1.59929	0.173234
YDL027C	-	1262	1392	1001.44	97	230.952	770.486	725	406	175.048	482	0.381933	1.59852	0.363169
YLR068W	FYV7	455	1065	766.187	17	40.4762	725.711	603	280	239.524	454	0.997802	1.59848	0.527585
YGL041W-A	-	464	907	652.518	8	19.0476	633.47	424	218	198.952	398	0.857759	1.59163	0.49988
YGR167W	CLC1,SCD4	701	2140	1539.57	47	111.905	1427.66	1050	602	490.095	897	1.2796	1.5916	0.546372
YMR066W	SOV1	2696	2466	1774.1	104	247.619	1526.48	1381	587	339.381	960	0.356083	1.59009	0.353522
YLR327C	TMA10,RBF9,SFL2	260	377	271.223	32	76.1905	195.033	174	111	34.8095	123	0.473077	1.58563	0.283004
YBL064C	PRX1	785	822	591.367	42	100	491.367	529	278	178	310	0.394904	1.58505	0.574194
YNL136W	EAF7	1277	2036	1464.75	74	176.19	1288.56	1029	465	288.81	813	0.636648	1.58494	0.355239
YGR092W	DBF2	1718	2426	1745.32	89	211.905	1533.42	1268	695	483.095	968	0.563446	1.58411	0.499065
YBR215W	HPC2	1961	2102	1512.23	66	157.143	1355.09	1062	511	353.857	857	0.437022	1.5812	0.412902
YGL248W	PDE1	1109	1759	1265.47	72	171.429	1094.04	894	490	318.571	692	0.623986	1.58098	0.460363
YDL070W	BDF2	1916	11612	8353.96	135	321.429	8032.53	6623	1983	1661.57	5082	2.6524	1.58058	0.326952
YJL164C	TPK1,PKA1,SRA3	1193	1182	850.36	113	269.048	581.312	660	500	230.952	368	0.308466	1.57965	0.627588
YOR156C	NFI1,SIZ2	2180	2131	1533.09	137	326.19	1206.9	1144	487	160.81	765	0.350917	1.57765	0.210209
YMR120C	ADE17	1778	1543	1110.07	85	202.381	907.691	886	753	550.619	577	0.324522	1.57312	0.954279
YBR237W	PRP5,RNA5	2549	2445	1758.99	116	276.19	1482.8	1291	741	464.81	945	0.370734	1.5691	0.491862
YBR201W	DER1	635	1250	899.281	28	66.6667	832.614	656	440	373.333	531	0.83622	1.56801	0.703076
YLR426W	-	1051	1802	1296.4	50	119.048	1177.36	1020	728	608.952	751	0.714558	1.56772	0.810855
YER129W	SAK1,PAK1	3428	4112	2958.27	136	323.81	2634.46	2296	1051	727.19	1682	0.490665	1.56627	0.432337
YCR033W	SNT1	3680	4484	3225.9	176	419.048	2806.85	2190	1258	838.952	1793	0.487228	1.56545	0.467904
YPL171C	OYE3,ZRG6	1202	631	453.957	49	116.667	337.29	448	375	258.333	216	0.1797	1.56153	1.19599
YOR134W	BAG7	1229	524	376.978	41	97.619	279.359	295	154	56.381	179	0.145647	1.56067	0.314977
YKR096W	-	3587	3622	2605.76	139	330.952	2274.8	1930	868	537.048	1460	0.407025	1.55808	0.367841
YDR259C	YAP6,HAL7	1151	465	334.532	26	61.9048	272.628	262	165	103.095	175	0.152042	1.55787	0.589116
YBL051C	PIN4,MDT1	2006	3217	2314.39	87	207.143	2107.25	1806	890	682.857	1354	0.674975	1.55631	0.504326
YDR289C	RTT103	1229	1632	1174.1	49	116.667	1057.43	903	420	303.333	681	0.554109	1.55277	0.445423
YAR018C	KIN3,FUN52,NPK1	1307	1432	1030.22	47	111.905	918.311	784	498	386.095	594	0.454476	1.54598	0.649992
YLR033W	RSC58	1508	2607	1875.54	63	150	1725.54	1218	551	401	1118	0.741379	1.54342	0.358676
YOR073W-A	-	233	92	66.1871	9	21.4286	44.7585	58	54	32.5714	29	0.124464	1.5434	1.12315
YJL031C	BET4	1070	1340	964.029	56	133.333	830.695	756	292	158.667	539	0.503738	1.54118	0.294372
YMR117C	SPC24	641	1673	1203.6	31	73.8095	1129.79	866	370	296.19	734	1.14509	1.53922	0.403529
YFR053C	HXK1	1457	1295	931.655	100	238.095	693.559	655	620	381.905	451	0.30954	1.53783	0.846795
YJL049W	-	1352	1514	1089.21	28	66.6667	1022.54	944	441	374.333	665	0.491864	1.53766	0.562907
YGR149W	-	1298	1621	1166.19	64	152.381	1013.81	958	555	402.619	662	0.510015	1.53143	0.608186
YDR315C	IPK1,GSL1	845	653	469.784	21	50	419.784	386	210	160	275	0.325444	1.52649	0.581818
YLR166C	SEC10	2615	2786	2004.32	116	276.19	1728.13	1549	720	443.81	1134	0.433652	1.52392	0.391366
YOR039W	CKB2	776	1623	1167.63	42	100	1067.63	857	425	325	702	0.904639	1.52083	0.462963
YLR193C	UPS1	527	877	630.935	30	71.4286	559.507	436	258	186.571	368	0.698292	1.5204	0.506988
YCR043C	-	383	1513	1088.49	16	38.0952	1050.39	746	394	355.905	691	1.80418	1.52011	0.515058
YDR079W	PET100	335	586	421.583	17	40.4762	381.107	361	214	173.524	251	0.749254	1.51835	0.69133
YPL123C	RNY1	1304	694	499.281	44	104.762	394.519	422	296	191.238	260	0.199387	1.51738	0.735531
YLR457C	NBP1	959	1486	1069.06	135	321.429	747.636	969	621	299.571	493	0.514077	1.5165	0.60765
YER062C	HOR2,GPP2	752	1512	1087.77	65	154.762	933.008	774	406	251.238	616	0.819149	1.51462	0.407854
YNL027W	CRZ1,HAL8,TCN1	2036	1913	1376.26	76	180.952	1195.31	1143	451	270.048	791	0.388507	1.51113	0.3414
YLR275W	SMD2	422	848	610.072	18	42.8571	567.215	342	230	187.143	376	0.890995	1.50855	0.49772
YPL182C	-	383	86	61.8705	7	16.6667	45.2038	63	43	26.3333	30	0.078329	1.50679	0.877778
YOR286W	RDL2,AIM42,FMP31	449	1608	1156.83	23	54.7619	1102.07	797	461	406.238	732	1.63029	1.50556	0.55497
YKL167C	MRP49	413	779	560.432	21	50	510.432	504	183	133	340	0.823245	1.50127	0.391176
YBR062C	-	624	671	482.734	17	40.4762	442.258	350	232	191.524	295	0.472756	1.49918	0.649233
YML034W	SRC1,HEH1,YML033W	2630	3154	2269.06	120	285.714	1983.35	1674	1006	720.286	1323	0.503042	1.49913	0.544434
YCL001W	RER1	566	1002	720.863	22	52.381	668.482	491	273	220.619	446	0.787986	1.49884	0.494662
YDR210W	-	227	585	420.863	17	40.4762	380.387	257	82	41.5238	254	1.11894	1.49759	0.16348
YOR131C	-	656	830	597.122	25	59.5238	537.598	474	161	101.476	359	0.547256	1.49749	0.282663
YJL141C	YAK1	2423	2452	1764.03	144	342.857	1421.17	1470	1083	740.143	950	0.392076	1.49597	0.779098
YKL015W	PUT3	2939	3285	2363.31	110	261.905	2101.4	1734	1029	767.095	1406	0.478394	1.4946	0.545587
YGL032C	AGA2	263	404	290.647	11	26.1905	264.457	133	143	116.81	177	0.673004	1.49411	0.659941
YOR075W	UFE1,YOR29-26	1040	1384	995.683	21	50	945.683	643	336	286	633	0.608654	1.49397	0.451817
YGR139W	-	338	107	76.9784	11	26.1905	50.7879	61	41	14.8095	34	0.100592	1.49376	0.435574
YBL103C	RTG3	1460	2222	1598.56	146	347.619	1250.94	1181	533	185.381	838	0.573973	1.49277	0.221218
YPL136W	-	368	175	125.899	16	38.0952	87.804	140	112	73.9048	59	0.160326	1.4882	1.25262
YBR092C	PHO3,phoC	1403	5092	3663.31	95	226.19	3437.12	2672	1575	1348.81	2310	1.64647	1.48793	0.5839
YPR070W	MED1	1700	2264	1628.78	70	166.667	1462.11	1352	535	368.333	983	0.578235	1.4874	0.374703
YIL098C	FMC1	467	612	440.288	20	47.619	392.669	339	180	132.381	264	0.56531	1.48738	0.501443
YIL063C	YRB2	983	1700	1223.02	47	111.905	1111.12	812	383	271.095	748	0.760936	1.48545	0.362427
YOR215C	AIM41	557	796	572.662	18	42.8571	529.805	421	201	158.143	357	0.640934	1.48405	0.442977
YBR110W	ALG1	1349	1739	1251.08	83	197.619	1053.46	847	526	328.381	710	0.526316	1.48375	0.462508
YIL157C	COA1,FMP35	593	1123	807.914	44	104.762	703.152	532	304	199.238	474	0.799325	1.48344	0.420334
YKL117W	SBA1	650	2126	1529.5	129	307.143	1222.35	975	657	349.857	824	1.26769	1.48344	0.424584
YGR205W	-	872	667	479.856	35	83.3333	396.523	415	276	192.667	268	0.307339	1.47956	0.718905
YER175W-A	-	164	163	117.266	12	28.5714	88.6948	78	58	29.4286	60	0.365854	1.47825	0.490476
YPL120W	VPS30,APG6,ATG6,VPT30	1673	1138	818.705	56	133.333	685.372	612	331	197.667	464	0.277346	1.47709	0.426006
YML007W	YAP1,PAR1,SNQ3	1952	3605	2593.53	108	257.143	2336.38	1934	974	716.857	1582	0.810451	1.47685	0.453133
YKL007W	CAP1	806	1441	1036.69	50	119.048	917.643	678	482	362.952	622	0.771712	1.47531	0.583525
YER094C	PUP3,SCS32	617	2016	1450.36	69	164.286	1286.07	1071	598	433.714	872	1.41329	1.47486	0.497379
YBR154C	RPB5	647	2573	1851.08	35	83.3333	1767.75	1247	500	416.667	1200	1.85471	1.47312	0.347222
YBR269C	FMP21	416	748	538.129	25	59.5238	478.606	420	193	133.476	325	0.78125	1.47263	0.410696
YDR171W	HSP42	1127	987	710.072	114	271.429	438.643	497	381	109.571	298	0.264419	1.47196	0.367689
YOR189W	IES4	350	556	400	12	28.5714	371.429	285	100	71.4286	253	0.722857	1.4681	0.282326
YJL104W	PAM16,MIA1,TIM16	449	1592	1145.32	41	97.619	1047.7	763	449	351.381	714	1.5902	1.46737	0.49213
YCL012C	YCL011C-A	471	819	589.209	13	30.9524	558.256	518	258	227.048	381	0.808917	1.46524	0.595926
YBR148W	YSW1	1829	945	679.856	60	142.857	536.999	516	309	166.143	367	0.200656	1.46321	0.452705
YER182W	FMP10	734	745	535.971	26	61.9048	474.066	370	243	181.095	324	0.441417	1.46317	0.558936
YER077C	-	2066	2091	1504.32	79	188.095	1316.22	1261	504	315.905	900	0.435624	1.46247	0.351005
YLR298C	YHC1	695	672	483.453	33	78.5714	404.882	341	186	107.429	277	0.398561	1.46167	0.387829
YDR277C	MTH1,BPC1,DGT1,HTR1	1301	910	654.676	62	147.619	507.057	452	315	167.381	347	0.266718	1.46126	0.482366
YLR147C	SMD3,SLT16	305	656	471.942	13	30.9524	440.99	281	179	148.048	302	0.990164	1.46023	0.490224
YOR128C	ADE2	1715	2319	1668.35	85	202.381	1465.96	1189	813	610.619	1005	0.586006	1.45867	0.607581
YOR208W	PTP2	2252	2057	1479.86	115	273.81	1206.05	1244	680	406.19	829	0.368117	1.45482	0.489976
YDL021W	GPM2	935	658	473.381	73	173.81	299.572	386	216	42.1905	206	0.220321	1.45423	0.204808
YLR238W	FAR10	1436	1329	956.115	36	85.7143	870.401	714	322	236.286	600	0.417827	1.45067	0.39381
YDR379C-A	-	239	256	184.173	14	33.3333	150.839	144	103	69.6667	104	0.435146	1.45038	0.669872
YOL107W	-	1028	1380	992.806	53	126.19	866.615	805	522	395.81	598	0.581712	1.44919	0.661889
YDR154C	-	350	560	402.878	28	66.6667	336.211	169	332	265.333	232	0.662857	1.44919	1.14368
YKL013C	ARC19	515	1464	1053.24	42	100	953.237	777	432	332	659	1.27961	1.44649	0.503794
YER159C	BUR6,NCB1	428	967	695.683	30	71.4286	624.255	514	365	293.571	432	1.00935	1.44503	0.679563
YGL222C	EDC1	527	1343	966.187	33	78.5714	887.616	626	359	280.429	615	1.16698	1.44328	0.455981
YIL035C	CKA1	1118	2908	2092.09	52	123.81	1968.28	1245	656	532.19	1364	1.22004	1.44302	0.390169
YIL008W	URM1	299	976	702.158	44	104.762	597.396	529	266	161.238	414	1.38462	1.44299	0.389464
YIL062C	ARC15	464	1951	1403.6	56	133.333	1270.26	972	514	380.667	881	1.89871	1.44184	0.432085
YGR243W	FMP43	440	533	383.453	25	59.5238	323.929	255	140	80.4762	225	0.511364	1.43969	0.357672
YGR129W	SYF2,NTC31	647	826	594.245	17	40.4762	553.768	510	231	190.524	385	0.595054	1.43836	0.494867
YIR004W	DJP1,ICS1,PAS22	1298	2036	1464.75	86	204.762	1259.99	1063	618	413.238	877	0.675655	1.4367	0.471195
YJL142C	IRC9	392	123	88.4892	7	16.6667	71.8225	56	56	39.3333	50	0.127551	1.43645	0.786667
YKL139W	CTK1	1586	2160	1553.96	63	150	1403.96	1108	388	238	978	0.616646	1.43554	0.243354
YIL100C-A	-	338	424	305.036	42	100	205.036	252	261	161	143	0.423077	1.43382	1.12587
YDL200C	MGT1,MGMT	566	922	663.309	45	107.143	556.166	443	217	109.857	388	0.685512	1.43342	0.283137
YMR002W	MIC17	470	1632	1174.1	41	97.619	1076.48	986	590	492.381	752	1.6	1.43149	0.654762
YBR156C	SLI15	2096	1814	1305.04	62	147.619	1157.42	923	383	235.381	810	0.38645	1.42891	0.290594
YJL082W	IML2	2195	2362	1699.28	74	176.19	1523.09	1304	926	749.81	1066	0.485649	1.42879	0.703386
YPL004C	LSP1	1025	2466	1774.1	67	159.524	1614.58	1369	720	560.476	1131	1.10341	1.42757	0.495558
YOR036W	PEP12,VPL6,VPS6,VPT13	866	1281	921.583	49	116.667	804.916	709	322	205.333	564	0.65127	1.42716	0.364066
YNL133C	FYV6	521	551	396.403	14	33.3333	363.07	260	187	153.667	255	0.489443	1.4238	0.602614
YBR082C	UBC4	541	1191	856.835	34	80.9524	775.882	658	436	355.048	545	1.00739	1.42364	0.651464
YAL039C	CYC3	809	2001	1439.57	77	183.333	1256.24	972	664	480.667	886	1.09518	1.41787	0.542513
YHR067W	HTD2,RMD12	842	1130	812.95	27	64.2857	748.664	661	357	292.714	529	0.628266	1.41524	0.553335
YOR247W	SRL1	632	1108	797.122	16	38.0952	759.027	637	251	212.905	537	0.849684	1.41346	0.396471
YGL215W	CLG1	1358	4039	2905.76	126	300	2605.76	2365	1618	1318	1847	1.36009	1.4108	0.71359
YML068W	ITT1	1394	1546	1112.23	58	138.095	974.135	787	445	306.905	691	0.495696	1.40975	0.444146
YLR250W	SSP120	704	1930	1388.49	67	159.524	1228.97	998	469	309.476	872	1.23864	1.40936	0.354904
YGR030C	POP6	476	1309	941.727	30	71.4286	870.298	862	320	248.571	618	1.29832	1.40825	0.402219
YPR172W	-	602	549	394.964	14	33.3333	361.631	262	201	167.667	257	0.42691	1.40712	0.652399
YLR395C	COX8	236	865	622.302	24	57.1429	565.159	445	173	115.857	403	1.70763	1.40238	0.287487
YOL126C	MDH2	1133	2695	1938.85	66	157.143	1781.71	1248	1009	851.857	1272	1.12268	1.40071	0.669699
YGR017W	-	893	1365	982.014	54	128.571	853.443	761	383	254.429	610	0.683091	1.39909	0.417096
YJR133W	XPT1	629	796	572.662	19	45.2381	527.424	420	278	232.762	377	0.599364	1.399	0.617406
YAL044C	GCV3	512	1527	1098.56	110	261.905	836.656	821	523	261.095	599	1.16992	1.39676	0.435885
YOL023W	IFM1	2030	2043	1469.78	72	171.429	1298.36	1018	569	397.571	930	0.458128	1.39608	0.427496
YDR540C	IRC4	539	291	209.353	10	23.8095	185.543	138	113	89.1905	133	0.246753	1.39506	0.670605
YPL185W	-	395	121	87.0504	12	28.5714	58.4789	75	80	51.4286	42	0.106329	1.39236	1.22449
YCL033C	MXR2,MSRB	506	513	369.065	20	47.619	321.446	252	148	100.381	231	0.456522	1.39154	0.43455
YDR316W	OMS1	1415	1910	1374.1	93	221.429	1152.67	1118	631	409.571	829	0.585866	1.39044	0.494055
YPL107W	-	746	971	698.561	29	69.0476	629.514	446	310	240.952	453	0.607239	1.38965	0.531904
YDR464W	SPP41	4307	3927	2825.18	268	638.095	2187.08	2132	986	347.905	1574	0.365452	1.38951	0.221032
YHR195W	NVJ1,VAB36	965	1472	1058.99	135	321.429	737.564	759	355	33.5714	531	0.550259	1.38901	0.063223
YJR104C	SOD1,CRS4	464	5573	4009.35	156	371.429	3637.92	2681	1880	1508.57	2620	5.64655	1.38852	0.575791
YGR248W	SOL4	767	471	338.849	38	90.4762	248.373	292	164	73.5238	179	0.233377	1.38756	0.410748
YEL005C	VAB2,VAB31	848	531	382.014	27	64.2857	317.729	352	194	129.714	229	0.270047	1.38746	0.566438
YMR188C	MRPS17	713	1631	1173.38	46	109.524	1063.86	792	469	359.476	767	1.07574	1.38704	0.468678
YLR066W	SPC3	554	1244	894.964	19	45.2381	849.726	583	311	265.762	613	1.1065	1.38618	0.433543
YKR008W	RSC4	1877	2982	2145.32	102	242.857	1902.47	1672	622	379.143	1374	0.732019	1.38462	0.275941
YNL146W	-	302	190	136.691	15	35.7143	100.976	97	62	26.2857	73	0.241722	1.38324	0.360078
YJL030W	MAD2	590	735	528.777	27	64.2857	464.491	390	196	131.714	336	0.569492	1.38241	0.392007
YGL153W	PEX14	1025	747	537.41	32	76.1905	461.22	446	269	192.81	334	0.325854	1.3809	0.577274
YPR045C	THP3,MNI2	1412	3587	2580.58	119	283.333	2297.24	1965	923	639.667	1665	1.17918	1.37973	0.384184
YDL007W	RPT2,YHS4,YTA5	1313	2422	1742.45	69	164.286	1578.16	1357	708	543.714	1144	0.871287	1.37951	0.475275
YOR123C	LEO1	1394	2068	1487.77	55	130.952	1356.82	1047	654	523.048	984	0.705882	1.37888	0.531552
YER026C	CHO1,PSS1	830	4784	3441.73	115	273.81	3167.92	2558	1770	1496.19	2300	2.77108	1.37736	0.650518
YDR032C	PST2	596	830	597.122	38	90.4762	506.646	510	386	295.524	368	0.61745	1.37676	0.803054
YMR053C	STB2	2552	1584	1139.57	94	223.81	915.759	978	649	425.19	667	0.261364	1.37295	0.637467
YJL107C	-	1163	1363	980.576	35	83.3333	897.242	698	317	233.667	654	0.562339	1.37193	0.357288
YNL260C	-	596	727	523.022	18	42.8571	480.164	380	216	173.143	350	0.587248	1.3719	0.494694
YDL065C	PEX19,PAS12	1028	1310	942.446	48	114.286	828.16	620	409	294.714	604	0.587549	1.37113	0.487938
YKL170W	MRPL38,MRPL34	416	1083	779.137	37	88.0952	691.041	687	394	305.905	504	1.21154	1.37111	0.606954
YOR061W	CKA2,YOR29-12	1019	1733	1246.76	30	71.4286	1175.33	685	416	344.571	858	0.842002	1.36985	0.401598
YGR263C	SAY1	1274	1095	787.77	64	152.381	635.389	680	415	262.619	464	0.364207	1.36937	0.565989
YIR024C	GIF1	650	719	517.266	62	147.619	369.647	422	211	63.381	270	0.415385	1.36906	0.234744
YGL049C	TIF4632	2744	2786	2004.32	236	561.905	1442.41	1478	792	230.095	1054	0.384111	1.36851	0.218307
YKL096W	CWP1,YJU1	719	2907	2091.37	49	116.667	1974.7	1518	525	408.333	1443	2.00695	1.36847	0.282975
YDL119C	-	923	827	594.964	33	78.5714	516.393	558	289	210.429	378	0.409534	1.36612	0.556689
YNL185C	MRPL19	476	554	398.561	19	45.2381	353.323	280	190	144.762	259	0.544118	1.36418	0.558926
YGL054C	ERV14	416	1614	1161.15	42	100	1061.15	796	410	310	778	1.87019	1.36395	0.398458
YBL034C	STU1	4541	3550	2553.96	159	378.571	2175.39	1960	1042	663.429	1595	0.351244	1.36388	0.415943
YBR183W	YPC1	950	917	659.712	47	111.905	547.807	467	281	169.095	402	0.423158	1.36271	0.420635
YER188W	-	719	422	303.597	40	95.2381	208.359	265	155	59.7619	153	0.212796	1.36182	0.390601
YFR016C	-	3701	2761	1986.33	149	354.762	1631.57	1533	860	505.238	1200	0.324237	1.35964	0.421032
YER124C	DSE1	1721	4718	3394.24	70	166.667	3227.58	2644	747	580.333	2376	1.38059	1.35841	0.244248
YPL020C	ULP1,NIB1	1865	2065	1485.61	122	290.476	1195.14	1223	610	319.524	881	0.472386	1.35657	0.362683
YOL051W	GAL11,ABE1,MED15,RAR3,SDS4,SPT13	3245	3334	2398.56	162	385.714	2012.85	1769	841	455.286	1486	0.457935	1.35454	0.306383
YHR209W	CRG1	875	924	664.748	41	97.619	567.129	603	290	192.381	419	0.478857	1.35353	0.459143
YBR290W	BSD2	965	2284	1643.17	46	109.524	1533.64	1250	660	550.476	1134	1.17513	1.35242	0.485429
YMR197C	VTI1	653	1059	761.871	30	71.4286	690.442	583	334	262.571	511	0.782542	1.35116	0.513838
YPR100W	MRPL51	422	1507	1084.17	13	30.9524	1053.22	766	516	485.048	780	1.84834	1.35028	0.621856
YPL013C	MRPS16	365	1292	929.496	36	85.7143	843.782	697	461	375.286	625	1.71233	1.35005	0.600457
YLR206W	ENT2	1841	2148	1545.32	52	123.81	1421.51	1066	713	589.19	1053	0.571972	1.34997	0.559535
YNR007C	ATG3,APG3,AUT1	932	733	527.338	36	85.7143	441.624	451	255	169.286	328	0.351931	1.34641	0.516115
YER045C	ACA1	1469	1230	884.892	75	178.571	706.321	717	373	194.429	525	0.357386	1.34537	0.37034
YDR069C	DOA4,DOS1,MUT4,NPI2,SSV7,UBP4	2780	2083	1498.56	102	242.857	1255.7	1158	566	323.143	934	0.335971	1.34444	0.345977
YHR071W	PCL5	689	2680	1928.06	41	97.619	1830.44	1404	1130	1032.38	1362	1.97678	1.34393	0.757989
YDR022C	CIS1,ATG31	590	480	345.324	13	30.9524	314.371	300	106	75.0476	234	0.39661	1.34347	0.320716
YGL044C	RNA15	890	1022	735.252	42	100	635.252	603	302	202	473	0.531461	1.34303	0.427061
YDL113C	ATG20,CVT20,SNX42	1922	1649	1186.33	91	216.667	969.664	881	518	301.333	722	0.37565	1.34303	0.417359
YNL250W	RAD50	3938	2237	1609.35	128	304.762	1304.59	1469	642	337.238	972	0.246826	1.34217	0.346953
YKR075C	-	923	773	556.115	48	114.286	441.829	368	235	120.714	330	0.35753	1.33888	0.365801
YDL115C	IWR1	1131	1562	1123.74	57	135.714	988.027	862	508	372.286	738	0.65252	1.33879	0.504452
YGR166W	TRS65,KRE11	1682	1778	1279.14	65	154.762	1124.37	1047	369	214.238	840	0.499405	1.33854	0.255045
YMR174C	PAI3	206	167	120.144	10	23.8095	96.3344	71	63	39.1905	72	0.349515	1.33798	0.544312
YDL099W	BUG1	1025	1388	998.561	43	102.381	896.18	857	481	378.619	671	0.654634	1.33559	0.564261
YIL106W	MOB1	1029	2146	1543.88	70	166.667	1377.22	1162	543	376.333	1032	1.00292	1.33451	0.364664
YML053C	-	638	1057	760.432	21	50	710.432	509	238	188	533	0.835423	1.33289	0.35272
YNL018C	-	1838	592	425.899	71	169.048	256.852	515	310	140.952	193	0.105005	1.33084	0.730323
YML100W	TSL1	3296	2578	1854.68	204	485.714	1368.96	1281	1203	717.286	1029	0.312197	1.33038	0.697071
YOR097C	-	527	1015	730.216	79	188.095	542.121	611	325	136.905	408	0.774194	1.32873	0.335551
YOR045W	TOM6,ISP6,MOM8B	185	793	570.504	10	23.8095	546.694	382	246	222.19	412	2.22703	1.32693	0.539297
YHR004C	NEM1	1340	1145	823.741	58	138.095	685.646	622	359	220.905	517	0.385821	1.3262	0.427282
YJR091C	JSN1,PUF1	3275	3297	2371.94	153	364.286	2007.66	1794	1169	804.714	1514	0.46229	1.32606	0.531515
YJR022W	LSM8	329	328	235.971	10	23.8095	212.162	220	119	95.1905	160	0.486322	1.32601	0.59494
YJR118C	ILM1	611	876	630.216	28	66.6667	563.549	475	170	103.333	425	0.695581	1.326	0.243137
YFR043C	IRC6	713	557	400.719	28	66.6667	334.053	296	161	94.3333	252	0.353436	1.32561	0.374339
YPR188C	MLC2	491	727	523.022	15	35.7143	487.307	374	220	184.286	368	0.749491	1.3242	0.500776
YKL142W	MRP8,YKL3	659	1018	732.374	43	102.381	629.993	383	294	191.619	476	0.722307	1.32352	0.402561
YER044C	ERG28,BUD18	446	1079	776.259	30	71.4286	704.83	513	291	219.571	533	1.19507	1.32238	0.411954
YOL083W	ATG34,ATG19-B	1238	704	506.475	45	107.143	399.332	437	215	107.857	302	0.243942	1.32229	0.357143
YGR218W	CRM1,KAP124,XPO1	3254	4720	3395.68	290	690.476	2705.21	2638	1338	647.524	2046	0.628765	1.32219	0.316483
YJL003W	COX16	356	768	552.518	95	226.19	326.328	493	281	54.8095	247	0.69382	1.32116	0.221901
YOR104W	PIN2	848	1104	794.245	44	104.762	689.483	679	289	184.238	522	0.615566	1.32085	0.352947
YDR067C	OCA6	674	659	474.101	24	57.1429	416.958	339	215	157.857	316	0.468843	1.31949	0.499548
YDR499W	LCD1,DDC2,PIE1	2243	2212	1591.37	115	273.81	1317.56	1078	673	399.19	999	0.445386	1.31888	0.39959
YJR011C	-	785	578	415.827	29	69.0476	346.78	235	170	100.952	263	0.335032	1.31855	0.383849
YDR162C	NBP2	710	995	715.827	26	61.9048	653.923	482	267	205.095	496	0.698592	1.31839	0.413498
YDR155C	CPR1,CPH1,CYP1	488	1229	884.173	11	26.1905	857.982	602	455	428.81	651	1.33402	1.31794	0.658694
YPR141C	KAR3,OSR11	2189	1708	1228.78	80	190.476	1038.3	1053	551	360.524	788	0.359982	1.31764	0.457518
YGR076C	MRPL25,AFO1,YMR26	473	658	473.381	16	38.0952	435.286	297	263	224.905	331	0.699789	1.31506	0.679471
YGR130C	-	2450	1988	1430.22	89	211.905	1218.31	1044	572	360.095	927	0.378367	1.31425	0.388452
YNL090W	RHO2	578	1236	889.209	21	50	839.209	562	376	326	639	1.10554	1.31332	0.510172
YNL084C	END3	1049	1346	968.345	118	280.952	687.393	683	435	154.048	524	0.499523	1.31182	0.293984
YMR139W	RIM11,GSK3,MDS1	1112	787	566.187	38	90.4762	475.711	455	261	170.524	363	0.326439	1.3105	0.469763
YLR301W	-	734	1597	1148.92	31	73.8095	1075.11	723	462	388.19	823	1.12125	1.30633	0.471677
YJR102C	VPS25,VPL12,VPT25	608	461	331.655	17	40.4762	291.178	265	144	103.524	223	0.366776	1.30573	0.464232
YER078W-A	-	164	90	64.7482	8	19.0476	45.7006	28	19	-0.047619	35	0.213415	1.30573	-0.00136054
YPL071C	-	470	745	535.971	13	30.9524	505.019	387	155	124.048	387	0.823404	1.30496	0.320536
YBR162W-A	YSY6	197	1243	894.245	9	21.4286	872.816	527	308	286.571	669	3.39594	1.30466	0.428358
YPL184C	MRN1,PTR69	1838	2548	1833.09	107	254.762	1578.33	1368	690	435.238	1210	0.658324	1.30441	0.359701
YDR066C	RTR2	590	459	330.216	22	52.381	277.835	276	132	79.619	213	0.361017	1.30439	0.373798
YHR132W-A	IGO2	395	762	548.201	21	50	498.201	430	179	129	382	0.967089	1.30419	0.337696
YKR023W	-	1592	1456	1047.48	95	226.19	821.292	747	486	259.81	630	0.395729	1.30364	0.412396
YBR300C	-	497	114	82.0144	12	28.5714	53.443	71	42	13.4286	41	0.082495	1.30349	0.327526
YLR262C	YPT6	647	1506	1083.45	280	666.667	416.787	1175	972	305.333	320	0.49459	1.30246	0.954167
YDR106W	ARP10	854	835	600.719	27	64.2857	536.434	404	196	131.714	412	0.482436	1.30202	0.319695
YJL052W	TDH1,GLD3	998	3908	2811.51	204	485.714	2325.8	2025	2567	2081.29	1787	1.79058	1.30151	1.16468
YOR327C	SNC2	347	1207	868.345	16	38.0952	830.25	562	286	247.905	638	1.83862	1.30133	0.388565
YJR044C	VPS55	422	663	476.978	43	102.381	374.597	259	210	107.619	288	0.682464	1.30069	0.373677
YNR034W-A	-	296	156	112.23	16	38.0952	74.135	54	54	15.9048	57	0.192568	1.30061	0.279031
YFR052W	RPN12,NIN1	824	1751	1259.71	30	71.4286	1188.28	882	499	427.571	916	1.11165	1.29725	0.466781
YML009C	MRPL39	212	1249	898.561	19	45.2381	853.323	575	333	287.762	658	3.10377	1.29684	0.437328
YDL184C	RPL41A,RPL47A	77	2179	1567.63	68	161.905	1405.72	766	624	462.095	1084	14.0779	1.29679	0.426287
YDR494W	RSM28	1085	1355	974.82	55	130.952	843.868	721	417	286.048	651	0.6	1.29626	0.439397
YLR456W	-	614	364	261.871	12	28.5714	233.299	229	99	70.4286	180	0.29316	1.29611	0.39127
YDR495C	VPS3,PEP6,VPL3,VPT17	3035	3050	2194.24	254	604.762	1589.48	1701	797	192.238	1227	0.404283	1.29542	0.156673
YLR108C	-	1457	1381	993.525	57	135.714	857.811	707	340	204.286	663	0.455045	1.29383	0.308123
YDR068W	DOS2	932	1127	810.791	44	104.762	706.029	653	234	129.238	546	0.585837	1.29309	0.2367
YDR076W	RAD55	1220	1545	1111.51	75	178.571	932.939	898	459	280.429	722	0.591803	1.29216	0.388405
YDL147W	RPN5,NAS5	1337	3513	2527.34	78	185.714	2341.62	1681	968	782.286	1815	1.35752	1.29015	0.431011
YMR064W	AEP1,NCA1	1556	2072	1490.65	47	111.905	1378.74	1136	538	426.095	1070	0.687661	1.28854	0.39822
YKL058W	TOA2	368	1304	938.129	37	88.0952	850.034	731	379	290.905	660	1.79348	1.28793	0.440765
YPR107C	YTH1	626	705	507.194	24	57.1429	450.051	425	264	206.857	350	0.559105	1.28586	0.59102
YGR048W	UFD1	1085	1778	1279.14	107	254.762	1024.37	928	550	295.238	797	0.734562	1.28529	0.370437
YMR294W	JNM1,INS1,PAC3	1121	1040	748.201	33	78.5714	669.63	719	307	228.429	521	0.464764	1.28528	0.438443
YKR078W	-	1757	1308	941.007	72	171.429	769.579	756	411	239.571	599	0.340922	1.28477	0.399952
YOL143C	RIB4	509	1380	992.806	21	50	942.806	663	551	501	734	1.44204	1.28448	0.682561
YOR173W	DCS2	1061	598	430.216	40	95.2381	334.978	373	268	172.762	261	0.245994	1.28344	0.661923
YNR024W	MPP6	560	1203	865.468	25	59.5238	805.944	727	332	272.476	629	1.12321	1.28131	0.433189
YLR149C	-	2192	1100	791.367	121	288.095	503.272	617	398	109.905	393	0.179288	1.28059	0.279656
YPR061C	JID1	905	651	468.345	37	88.0952	380.25	452	267	178.905	297	0.328177	1.2803	0.602373
YKR014C	YPT52	704	1214	873.381	32	76.1905	797.191	585	296	219.81	623	0.884943	1.2796	0.352824
YMR140W	SIP5	1469	1786	1284.89	92	219.048	1065.84	956	544	324.952	833	0.567052	1.27953	0.390099
YPR018W	RLF2,CAC1	1820	1773	1275.54	64	152.381	1123.16	986	469	316.619	878	0.482418	1.27922	0.360614
YOR080W	DIA2,YOR29-31	2198	2265	1629.5	92	219.048	1410.45	1191	554	334.952	1103	0.50182	1.27874	0.303674
YPL250C	ICY2	410	2025	1456.83	26	61.9048	1394.93	1313	585	523.095	1091	2.66098	1.27858	0.479464
YBR126C	TPS1,BYP1,CIF1,FDP1,GGS1,GLC6,TSS1	1487	2553	1836.69	111	264.286	1572.4	1191	1031	766.714	1230	0.827169	1.27838	0.623345
YKR022C	NTR2	968	1032	742.446	30	71.4286	671.017	570	287	215.571	525	0.542355	1.27813	0.410612
YKL195W	MIA40,FMP15,TIM40	1211	1915	1377.7	39	92.8571	1284.84	902	557	464.143	1007	0.831544	1.27591	0.460916
YDL160C	DHH1	1520	2516	1810.07	53	126.19	1683.88	1199	553	426.81	1320	0.868421	1.27567	0.323341
YDL110C	TMA17	452	981	705.755	95	226.19	479.565	409	306	79.8095	376	0.831858	1.27544	0.212259
YGR174C	CBP4	512	805	579.137	24	57.1429	521.994	474	300	242.857	410	0.800781	1.27316	0.592334
YGR275W	RTT102	473	926	666.187	21	50	616.187	407	296	246	484	1.02326	1.27311	0.508264
YER092W	IES5	377	701	504.317	12	28.5714	475.745	345	179	150.429	374	0.992042	1.27205	0.402215
YER042W	MXR1,MSRA	554	532	382.734	31	73.8095	308.924	284	156	82.1905	243	0.438628	1.27129	0.338232
YPR193C	HPA2	470	397	285.612	26	61.9048	223.707	236	109	47.0952	176	0.374468	1.27106	0.267587
YOL048C	RRT8	1106	748	538.129	42	100	438.129	376	220	120	345	0.311935	1.26994	0.347826
YPL225W	-	440	1481	1065.47	53	126.19	939.277	862	567	440.81	740	1.68182	1.26929	0.595689
YGL233W	SEC15	2732	2766	1989.93	130	309.524	1680.4	1536	760	450.476	1325	0.484993	1.26823	0.339982
YJL199C	MBB1	326	328	235.971	32	76.1905	159.781	126	114	37.8095	126	0.386503	1.2681	0.300076
YOL133W	HRT1,HRT2,RBX1,ROC1	365	527	379.137	16	38.0952	341.041	405	201	162.905	269	0.736986	1.26781	0.605594
YGR026W	-	836	1218	876.259	55	130.952	745.307	644	440	309.048	589	0.704545	1.26538	0.524699
YPR133C	SPN1,IWS1	1232	1640	1179.86	78	185.714	994.142	925	484	298.286	786	0.637987	1.26481	0.379498
YJR157W	-	362	95	68.3453	8	19.0476	49.2977	61	51	31.9524	39	0.107735	1.26404	0.819292
YFR041C	ERJ5	887	1196	860.432	36	85.7143	774.717	762	452	366.286	613	0.691094	1.26381	0.59753
YOL144W	NOP8	1454	1772	1274.82	57	135.714	1139.11	1062	359	223.286	902	0.620358	1.26287	0.247545
YGR156W	PTI1	1277	2008	1444.6	52	123.81	1320.79	1052	412	288.19	1046	0.819107	1.26271	0.275517
YJR117W	STE24,AFC1,PIO2	1361	2434	1751.08	61	145.238	1605.84	1231	814	668.762	1272	0.934607	1.26245	0.525756
YOR020C	HSP10,CPN10	320	1467	1055.4	43	102.381	953.015	810	417	314.619	755	2.35938	1.26227	0.416714
YLR421C	RPN13	470	1961	1410.79	61	145.238	1265.55	940	655	509.762	1003	2.13404	1.26177	0.508237
YGL183C	MND1	742	313	225.18	12	28.5714	196.608	191	144	115.429	156	0.210243	1.26031	0.739927
YDR031W	MIC14	365	483	347.482	29	69.0476	278.434	352	240	170.952	221	0.605479	1.25988	0.77354
YDL142C	CRD1,CLS1	851	765	550.36	45	107.143	443.217	411	262	154.857	352	0.413631	1.25914	0.439935
YBR014C	GRX7	611	615	442.446	33	78.5714	363.875	313	136	57.4286	289	0.472995	1.25908	0.198715
YIR023W	DAL81,UGA35	2912	3194	2297.84	170	404.762	1893.08	1842	754	349.238	1505	0.516827	1.25786	0.232052
YLR133W	CKI1	1748	2333	1678.42	118	280.952	1397.46	1196	848	567.048	1112	0.636156	1.25671	0.509935
YDL088C	ASM4,NUP59	1586	1848	1329.5	63	150	1179.5	1044	445	295	942	0.593947	1.25212	0.313163
YER057C	HMF1,HIG1	389	675	485.612	20	47.619	437.992	323	241	193.381	350	0.899743	1.25141	0.552517
YBR191W-A	-	74	794	571.223	45	107.143	464.08	311	494	386.857	371	5.01351	1.25089	1.04274
YMR244C-A	-	314	652	469.065	19	45.2381	423.827	329	193	147.762	339	1.07962	1.25023	0.435876
YMR257C	PET111	2402	2200	1582.73	101	240.476	1342.26	1192	598	357.524	1074	0.447127	1.24977	0.33289
YCR071C	IMG2	440	1220	877.698	23	54.7619	822.936	607	414	359.238	659	1.49773	1.24876	0.545126
YGR053C	-	851	414	297.842	34	80.9524	216.889	220	156	75.0476	174	0.204465	1.24649	0.431308
YFL021W	GAT1,MEP80,NIL1	1532	4479	3222.3	115	273.81	2948.49	2232	1448	1174.19	2368	1.54569	1.24514	0.495857
YPL070W	MUK1	1838	1168	840.288	63	150	690.288	627	367	217	555	0.301959	1.24376	0.390991
YDR357C	CNL1,BLC1	368	605	435.252	47	111.905	323.347	306	276	164.095	260	0.706522	1.24364	0.631136
YDR052C	DBF4,DNA52,LSD7	2114	3530	2539.57	91	216.667	2322.9	1761	652	435.333	1868	0.883633	1.24352	0.233048
YOR216C	RUD3,GRP1	1454	1623	1167.63	92	219.048	948.578	933	605	385.952	764	0.525447	1.24159	0.505173
YPL229W	-	620	484	348.201	31	73.8095	274.392	320	156	82.1905	221	0.356452	1.24159	0.371903
YLR304C	ACO1,GLU1	2336	7612	5476.26	197	469.048	5007.21	3956	3436	2966.95	4039	1.72902	1.23972	0.734576
YBL097W	BRN1	2264	2253	1620.86	142	338.095	1282.77	1349	571	232.905	1035	0.457155	1.23939	0.225029
YDR460W	TFB3,RIG2	965	1359	977.698	60	142.857	834.841	864	412	269.143	674	0.698446	1.23864	0.399322
YHR059W	FYV4	392	1077	774.82	26	61.9048	712.915	547	320	258.095	576	1.46939	1.2377	0.448082
YGR150C	CCM1,DMR1,RRG2	2594	2258	1624.46	140	333.333	1291.13	1314	576	242.667	1044	0.402467	1.23671	0.232439
YLL032C	-	2477	1996	1435.97	151	359.524	1076.45	1033	559	199.476	871	0.351635	1.23588	0.22902
YMR263W	SAP30	605	807	580.576	30	71.4286	509.147	386	214	142.571	412	0.680992	1.23579	0.346047
YDR146C	SWI5	2129	2250	1618.71	94	223.81	1394.9	1384	682	458.19	1129	0.530296	1.23551	0.405837
YLR345W	-	1529	1119	805.036	71	169.048	635.988	606	404	234.952	515	0.336821	1.23493	0.456218
YKR046C	PET10	851	3506	2522.3	108	257.143	2265.16	2130	1131	873.857	1836	2.15746	1.23375	0.475957
YLR453C	RIF2	1187	947	681.295	27	64.2857	617.009	484	257	192.714	501	0.422072	1.23156	0.384659
YIL009C-A	EST3	546	648	466.187	19	45.2381	420.949	321	223	177.762	342	0.626374	1.23084	0.519772
YER134C	-	536	947	681.295	47	111.905	569.39	511	283	171.095	463	0.863806	1.22978	0.369536
YNL135C	FPR1,FKB1,RBP1	344	1864	1341.01	20	47.619	1293.39	1001	550	502.381	1052	3.05814	1.22946	0.477548
YPR153W	-	556	655	471.223	26	61.9048	409.318	419	227	165.095	333	0.598921	1.22918	0.495781
YHL034C	SBP1,SSB1,SSBR1	884	1202	864.748	54	128.571	736.177	663	407	278.429	599	0.677602	1.22901	0.464822
YOR052C	YOR29-03	452	1161	835.252	50	119.048	716.204	738	406	286.952	583	1.28982	1.22848	0.4922
YBL090W	MRP21,MRP50	533	799	574.82	17	40.4762	534.344	431	173	132.524	435	0.816135	1.22838	0.304652
YJL136C	RPS21B	723	6611	4756.12	40	95.2381	4660.88	3371	1380	1284.76	3795	5.24896	1.22816	0.338541
YDR319C	FIT2A	824	1221	878.417	59	140.476	737.941	663	394	253.524	601	0.729369	1.22786	0.421837
YJL088W	ARG3,argF	1016	6024	4333.81	57	135.714	4198.1	3349	1341	1205.29	3423	3.36909	1.22644	0.352114
YJR134C	SGM1	2123	1496	1076.26	50	119.048	957.211	1003	492	372.952	781	0.367876	1.22562	0.477532
YPR072W	NOT5	1682	1865	1341.73	46	109.524	1232.2	1075	504	394.476	1007	0.598692	1.22364	0.391734
YHL010C	ETP1,BRP2	1757	1466	1054.68	85	202.381	852.295	786	542	339.619	698	0.397268	1.22105	0.48656
YPL196W	OXR1	821	932	670.504	52	123.81	546.694	472	294	170.19	448	0.545676	1.2203	0.379889
YNL036W	NCE103,NCE3	665	1347	969.065	30	71.4286	897.636	817	328	256.571	736	1.10677	1.21961	0.348602
YGR242W	-	308	200	143.885	21	50	93.8849	111	111	61	77	0.25	1.21928	0.792208
YLR442C	SIR3,CMT1,MAR2,STE8	2936	2931	2108.63	296	704.762	1403.87	1655	905	200.238	1152	0.392371	1.21864	0.173818
YHL012W	-	1481	586	421.583	65	154.762	266.821	373	237	82.2381	219	0.147873	1.21836	0.375516
YLR325C	RPL38	236	4611	3317.27	47	111.905	3205.36	2572	1172	1060.1	2631	11.1483	1.21831	0.402925
YNL215W	IES2	962	967	695.683	33	78.5714	617.112	488	294	215.429	507	0.527027	1.21718	0.424908
YMR303C	ADH2,ADR2	1046	3563	2563.31	82	195.238	2368.07	2148	1284	1088.76	1948	1.86233	1.21564	0.558913
YMR060C	SAM37,MAS37,PET3027,TOM37	983	943	678.417	22	52.381	626.036	546	298	245.619	515	0.523906	1.2156	0.47693
YFR004W	RPN11,MPR1	920	2160	1553.96	36	85.7143	1468.24	1247	614	528.286	1209	1.31413	1.21443	0.436961
YLR168C	UPS2,AIM30,GEP1,MSF1,MSF1'	692	2203	1584.89	33	78.5714	1506.32	1190	654	575.429	1241	1.79335	1.2138	0.463681
YMR262W	-	941	874	628.777	51	121.429	507.348	470	293	171.571	418	0.444208	1.21375	0.410458
YDL124W	-	938	1571	1130.22	44	104.762	1025.45	1029	758	653.238	845	0.900853	1.21355	0.773063
YDR485C	VPS72,SWC2	2387	2199	1582.01	91	216.667	1365.35	1206	686	469.333	1126	0.471722	1.21256	0.416815
YDR177W	UBC1	647	1466	1054.68	51	121.429	933.248	824	442	320.571	770	1.19011	1.21201	0.416327
YDR200C	VPS64,FAR9	1814	1377	990.647	88	209.524	781.124	798	513	303.476	645	0.355568	1.21104	0.470506
YHR043C	DOG2	740	609	438.129	35	83.3333	354.796	314	236	152.667	293	0.395946	1.21091	0.521047
YNL131W	TOM22,MAS17,MAS22,MOM22	458	1297	933.094	38	90.4762	842.617	724	510	419.524	696	1.51965	1.21066	0.602764
YKR068C	BET3	581	1608	1156.83	31	73.8095	1083.03	868	445	371.19	895	1.54045	1.21008	0.414738
YDR151C	CTH1	977	962	692.086	32	76.1905	615.896	449	217	140.81	509	0.520983	1.21001	0.27664
YLR455W	-	914	1166	838.849	30	71.4286	767.42	602	234	162.571	635	0.694748	1.20854	0.256018
YFL008W	SMC1,CHL10	3677	4092	2943.88	132	314.286	2629.6	1968	994	679.714	2180	0.592875	1.20624	0.311796
YBR173C	UMP1,RNS2	446	846	608.633	11	26.1905	582.443	487	201	174.81	483	1.08296	1.20589	0.361924
YER031C	YPT31,YPT8	671	1609	1157.55	40	95.2381	1062.32	974	519	423.762	881	1.31297	1.20581	0.481001
YLR211C	-	739	655	471.223	40	95.2381	375.985	329	204	108.762	312	0.422192	1.20508	0.348596
YNL145W	MFA2	116	770	553.957	8	19.0476	534.909	346	223	203.952	444	3.82759	1.20475	0.459352
YOL135C	MED7	668	651	468.345	38	90.4762	377.869	327	179	88.5238	314	0.47006	1.2034	0.281923
YMR032W	HOF1,CYK2	2009	1860	1338.13	82	195.238	1142.89	1053	540	344.762	950	0.472872	1.20304	0.362907
YPL067C	-	596	1207	868.345	53	126.19	742.155	796	362	235.81	617	1.03523	1.20284	0.382187
YHR143W	DSE2	977	2286	1644.6	61	145.238	1499.37	1341	482	336.762	1247	1.27636	1.20238	0.270058
YER136W	GDI1,SEC19	1355	2529	1819.42	90	214.286	1605.14	1198	922	707.714	1335	0.98524	1.20235	0.530123
YMR269W	TMA23,YMR268W-A	635	1170	841.727	46	109.524	732.203	695	347	237.476	609	0.959055	1.2023	0.389944
YNR006W	VPS27,DID7,GRD11,SSV17,VPL23,VPT27	1868	1529	1100	63	150	950	889	450	300	791	0.423448	1.20101	0.379267
YER128W	-	611	425	305.755	14	33.3333	272.422	202	106	72.6667	227	0.371522	1.2001	0.320117
YKL044W	-	320	630	453.237	20	47.619	405.618	354	184	136.381	338	1.05625	1.20005	0.403494
YIR001C	SGN1,RBP1,RBP29	752	963	692.806	31	73.8095	618.996	521	197	123.19	516	0.68617	1.19961	0.238741
YEL021W	URA3	803	2551	1835.25	45	107.143	1728.11	1322	851	743.857	1441	1.79452	1.19924	0.516209
YNL196C	SLZ1	896	218	156.835	11	26.1905	130.644	138	95	68.8095	109	0.121652	1.19857	0.63128
YKL012W	PRP40	1751	1746	1256.12	67	159.524	1096.59	1130	475	315.476	915	0.522559	1.19846	0.344783
YDR287W	INM2	878	697	501.439	26	61.9048	439.534	347	239	177.095	367	0.417995	1.19764	0.482548
YGL157W	ARI1	1043	1749	1258.27	76	180.952	1077.32	938	554	373.048	900	0.862895	1.19702	0.414497
YGR271C-A	EFG1,YGR272C	701	1259	905.755	27	64.2857	841.47	721	309	244.714	703	1.00285	1.19697	0.3481
YDR305C	HNT2,APH1	742	859	617.986	29	69.0476	548.938	426	281	211.952	459	0.618598	1.19594	0.46177
YMR014W	BUD22	1559	1799	1294.24	74	176.19	1118.05	1166	454	277.81	935	0.599743	1.19578	0.297122
YHL013C	OTU2	923	1163	836.691	32	76.1905	760.5	645	322	245.81	636	0.689057	1.19575	0.386493
YOL109W	ZEO1	341	2753	1980.58	34	80.9524	1899.62	1418	567	486.048	1589	4.65982	1.19548	0.305883
YDR003W	RCR2,SSH5	632	778	559.712	35	83.3333	476.379	395	298	214.667	399	0.631329	1.19393	0.538012
YOR232W	MGE1,GRPE,YGE1	686	1402	1008.63	43	102.381	906.252	682	375	272.619	760	1.10787	1.19244	0.358709
YGL106W	MLC1	449	1508	1084.89	38	90.4762	994.416	798	446	355.524	834	1.85746	1.19235	0.426288
YKR076W	ECM4,GTO2	1112	757	544.604	78	185.714	358.89	413	273	87.2857	301	0.270683	1.19233	0.289986
YOR110W	TFC7	1307	1290	928.058	52	123.81	804.248	609	398	274.19	675	0.51645	1.19148	0.406208
YGL059W	PKP2	1475	1434	1031.65	61	145.238	886.417	725	402	256.762	745	0.505085	1.18982	0.344647
YDR187C	-	518	238	171.223	23	54.7619	116.461	183	112	57.2381	98	0.189189	1.18838	0.584062
YLR151C	PCD1	1022	707	508.633	45	107.143	401.49	421	248	140.857	338	0.330724	1.18784	0.416737
YBR035C	PDX3	686	1596	1148.2	41	97.619	1050.58	696	477	379.381	885	1.29009	1.1871	0.428679
YDR272W	GLO2	824	999	718.705	28	66.6667	652.038	511	288	221.333	550	0.667476	1.18552	0.402424
YER040W	GLN3	2192	1776	1277.7	104	247.619	1030.08	987	521	273.381	869	0.396442	1.18536	0.314593
YHR143W-A	RPC10,RPB12	212	1379	992.086	12	28.5714	963.515	731	301	272.429	813	3.83491	1.18514	0.33509
YCR024C-A	PMP1	122	1659	1193.53	11	26.1905	1167.33	989	602	575.81	985	8.07377	1.18511	0.584578
YBR105C	VID24,GID4	1088	1144	823.022	56	133.333	689.688	694	491	357.667	582	0.534926	1.18503	0.614548
YBR004C	GPI18,FMP44	1301	2005	1442.45	179	426.19	1016.26	1068	605	178.81	858	0.659493	1.18445	0.208403
YER037W	PHM8	965	739	531.655	28	66.6667	464.988	427	242	175.333	393	0.407254	1.18318	0.446141
YIL158W	AIM20	614	1189	855.396	17	40.4762	814.919	628	309	268.524	689	1.12215	1.18276	0.38973
YBR152W	SPP381	875	694	499.281	22	52.381	446.9	342	164	111.619	378	0.432	1.18227	0.295288
YOR308C	SNU66	1763	1325	953.237	56	133.333	819.904	781	349	215.667	694	0.393647	1.18142	0.310759
YPR046W	MCM16	545	539	387.77	18	42.8571	344.913	284	132	89.1429	292	0.53578	1.18121	0.305284
YKL091C	SFH1	932	1249	898.561	113	269.048	629.514	583	389	119.952	533	0.571888	1.18108	0.225051
YKR011C	TOS5	1061	1102	792.806	52	123.81	668.996	579	323	199.19	567	0.534402	1.17989	0.351306
YJR009C	TDH2,GLD2	998	9043	6505.76	265	630.952	5874.8	4685	4254	3623.05	4980	4.98998	1.17968	0.72752
YGR005C	TFG2	1202	1214	873.381	52	123.81	749.572	672	342	218.19	636	0.529118	1.17857	0.343067
YOL148C	SPT20,ADA5	1814	1699	1222.3	91	216.667	1005.64	929	447	230.333	854	0.470783	1.17756	0.269711
YJL053W	PEP8,GRD6,VPS26,VPT4	1139	1286	925.18	54	128.571	796.608	685	326	197.429	677	0.594381	1.17667	0.291623
YBR253W	SRB6,MED22	365	752	541.007	10	23.8095	517.198	342	196	172.19	440	1.20548	1.17545	0.391342
YNL091W	NST1	3722	3481	2504.32	211	502.381	2001.94	1965	966	463.619	1704	0.457818	1.17484	0.272077
YNL213C	RRG9	644	1026	738.129	13	30.9524	707.177	471	239	208.048	602	0.934783	1.17471	0.345594
YKL100C	-	1763	1861	1338.85	113	269.048	1069.8	972	583	313.952	911	0.516733	1.17432	0.344624
YFR025C	HIS2	1007	1107	796.403	50	119.048	677.355	563	399	279.952	578	0.573982	1.17189	0.484347
YML015C	TAF11,TAF40	1040	1099	790.647	34	80.9524	709.695	585	259	178.048	606	0.582692	1.17111	0.293808
YOR047C	STD1,MSN3,SFS3	1334	1859	1337.41	43	102.381	1235.03	987	468	365.619	1055	0.790855	1.17064	0.346558
YDL161W	ENT1	1364	1994	1434.53	44	104.762	1329.77	1083	641	536.238	1137	0.833578	1.16954	0.471625
YML067C	ERV41	1151	1712	1231.65	89	211.905	1019.75	1075	619	407.095	872	0.757602	1.16944	0.466852
YMR136W	GAT2	1682	2266	1630.22	58	138.095	1492.12	1061	447	308.905	1276	0.758621	1.16937	0.242088
YPL143W	RPL33A,RPL37A	848	9788	7041.73	78	185.714	6856.01	4969	2107	1921.29	5870	6.92217	1.16797	0.327306
YDR439W	LRS4	1043	613	441.007	20	47.619	393.388	290	184	136.381	337	0.323106	1.16732	0.404691
YGR207C	-	785	1144	823.022	28	66.6667	756.355	671	313	246.333	648	0.825478	1.16721	0.380144
YLR131C	ACE2	2312	2311	1662.59	114	271.429	1391.16	1302	792	520.571	1192	0.515571	1.16708	0.436721
YDL102W	POL3,CDC2,HPR6,TEX1	3293	2898	2084.89	138	328.571	1756.32	1683	1645	1316.43	1505	0.45703	1.16699	0.874703
YMR299C	DYN3	938	964	693.525	28	66.6667	626.859	498	267	200.333	538	0.573561	1.16516	0.372367
YMR001C-A	-	230	485	348.921	11	26.1905	322.73	252	88	61.8095	277	1.20435	1.16509	0.223139
YCR044C	PER1,COS16	1073	1368	984.173	63	150	834.173	654	615	465	716	0.667288	1.16505	0.649441
YPR023C	EAF3	1205	1477	1062.59	33	78.5714	984.018	816	450	371.429	845	0.701245	1.16452	0.43956
YLR118C	APT1	683	696	500.719	26	61.9048	438.815	423	234	172.095	377	0.551977	1.16396	0.456486
YNL129W	NRK1	722	1058	761.151	27	64.2857	696.865	537	314	249.714	599	0.82964	1.16338	0.416885
YML006C	GIS4	2324	2098	1509.35	95	226.19	1283.16	1168	588	361.81	1103	0.474613	1.16334	0.328023
YMR150C	IMP1,PET-TS2858	572	516	371.223	24	57.1429	314.08	238	155	97.8571	270	0.472028	1.16326	0.362434
YBL049W	MOH1	416	229	164.748	14	33.3333	131.415	154	108	74.6667	113	0.271635	1.16296	0.660767
YMR175W	SIP18	239	137	98.5612	16	38.0952	60.4659	62	72	33.9048	52	0.217573	1.16281	0.652015
YDR150W	NUM1,PAC12	8246	6805	4895.68	370	880.952	4014.73	3839	1862	981.048	3456	0.419112	1.16167	0.283868
YPL003W	ULA1,ENR2	1388	1322	951.079	75	178.571	772.508	685	346	167.429	665	0.479107	1.16167	0.251772
YBR101C	FES1	872	2318	1667.63	85	202.381	1465.24	1231	646	443.619	1262	1.44725	1.16105	0.351521
YDL169C	UGX2	671	459	330.216	48	114.286	215.93	231	210	95.7143	186	0.277198	1.16091	0.514593
YHL015W	RPS20,URP2	365	5087	3659.71	74	176.19	3483.52	3073	1559	1382.81	3002	8.22466	1.1604	0.460629
YDR484W	VPS52,SAC2	1925	1581	1137.41	142	338.095	799.315	934	436	97.9048	689	0.357922	1.16011	0.142097
YHR051W	COX6	446	1701	1223.74	40	95.2381	1128.5	779	433	337.762	974	2.18386	1.15863	0.346778
YMR286W	MRPL33	260	550	395.683	13	30.9524	364.731	346	160	129.048	315	1.21154	1.15788	0.409675
YML069W	POB3	1658	2896	2083.45	66	157.143	1926.31	1628	872	714.857	1666	1.00483	1.15625	0.429086
YPR075C	OPY2	1082	1210	870.504	38	90.4762	780.027	635	429	338.524	675	0.623845	1.1556	0.501517
YOL114C	-	608	591	425.18	16	38.0952	387.085	290	139	100.905	335	0.550987	1.15548	0.301208
YDR427W	RPN9	1181	2140	1539.57	73	173.81	1365.76	1143	594	420.19	1182	1.00085	1.15546	0.355491
YIR042C	-	710	811	583.453	36	85.7143	497.739	350	181	95.2857	431	0.607042	1.15485	0.221081
YGL047W	ALG13	608	688	494.964	61	145.238	349.726	337	233	87.7619	303	0.498355	1.15421	0.289643
YIL087C	AIM19,LRC2	473	511	367.626	40	95.2381	272.388	215	153	57.7619	236	0.498943	1.15419	0.244754
YHL024W	RIM4	2141	1492	1073.38	147	350	723.381	766	547	197	627	0.292854	1.15372	0.314195
YGL020C	GET1,MDM39	707	1117	803.597	40	95.2381	708.359	712	340	244.762	614	0.868458	1.15368	0.398635
YHR156C	LIN1,SNU40	1022	911	655.396	36	85.7143	569.681	464	238	152.286	494	0.483366	1.1532	0.308271
YGR097W	ASK10,RGC2	3440	2395	1723.02	176	419.048	1303.97	1479	1043	623.952	1131	0.328779	1.15294	0.551682
YGR226C	-	209	85	61.1511	16	38.0952	23.0558	49	43	4.90476	20	0.0956938	1.15279	0.245238
YIL059C	-	365	370	266.187	17	40.4762	225.711	175	136	95.5238	196	0.536986	1.15159	0.487366
YLR263W	RED1	2483	1437	1033.81	73	173.81	860.003	795	390	216.19	747	0.300846	1.15128	0.289412
YDR130C	FIN1	875	1260	906.475	42	100	806.475	677	350	250	701	0.801143	1.15046	0.356633
YLR199C	PBA1,POC1	916	1212	871.942	43	102.381	769.561	689	444	341.619	669	0.730349	1.15032	0.510641
YHL019C	APM2	1817	1496	1076.26	98	233.333	842.926	793	454	220.667	733	0.403412	1.14997	0.301046
YBR171W	SEC66,HSS1,SEC71	620	1553	1117.27	23	54.7619	1062.5	753	423	368.238	924	1.49032	1.1499	0.398526
YCR012W	PGK1	1250	16930	12179.9	518	1233.33	10946.5	9353	9815	8581.67	9522	7.6176	1.1496	0.901246
YOR003W	YSP3	1436	1201	864.029	96	228.571	635.457	678	459	230.429	553	0.385097	1.14911	0.416688
YGL242C	-	545	803	577.698	40	95.2381	482.46	409	270	174.762	420	0.770642	1.14871	0.4161
YDL149W	ATG9,APG9,AUT9,CVT7	2993	1655	1190.65	161	383.333	807.314	986	635	251.667	703	0.234881	1.14838	0.35799
YPL155C	KIP2	2120	2089	1502.88	113	269.048	1233.83	1186	613	343.952	1075	0.507075	1.14775	0.319956
YCL040W	GLK1,HOR3	1502	1749	1258.27	114	271.429	986.845	906	889	617.571	860	0.57257	1.14749	0.718106
YNL003C	PET8,SAM5	854	1514	1089.21	37	88.0952	1001.11	833	457	368.905	873	1.02225	1.14675	0.422571
YPR161C	SGV1,BUR1	1973	2348	1689.21	112	266.667	1422.54	1165	644	377.333	1241	0.628991	1.14629	0.304056
YGL178W	MPT5,HTR1,PUF5,UTH4	3219	3795	2730.22	142	338.095	2392.12	1960	1310	971.905	2088	0.648649	1.14565	0.465472
YCR004C	YCP4	743	818	588.489	35	83.3333	505.156	389	253	169.667	441	0.59354	1.14548	0.384732
YBL086C	-	1400	873	628.058	56	133.333	494.724	471	314	180.667	432	0.308571	1.14519	0.41821
YGR168C	-	1130	1546	1112.23	68	161.905	950.325	896	355	193.095	830	0.734513	1.14497	0.232645
YGL136C	MRM2	962	755	543.165	43	102.381	440.785	428	199	96.619	385	0.400208	1.14489	0.250959
YNL147W	LSM7	443	810	582.734	16	38.0952	544.639	445	265	226.905	476	1.07449	1.1442	0.476691
YER048C	CAJ1	1175	1299	934.532	61	145.238	789.294	771	447	301.762	690	0.587234	1.1439	0.437336
YML071C	COG8,DOR1	1823	1701	1223.74	133	316.667	907.074	978	576	259.333	793	0.434997	1.14385	0.327028
YHR090C	YNG2,EAF4,NBN1	848	1065	766.187	23	54.7619	711.425	546	310	255.238	622	0.733491	1.14377	0.410351
YGL080W	FMP37	392	782	562.59	11	26.1905	536.399	398	229	202.81	469	1.19643	1.14371	0.43243
YHR006W	STP2	1625	3059	2200.72	76	180.952	2019.77	1818	865	684.048	1766	1.08677	1.1437	0.387343
YBR048W	RPS11B	981	6547	4710.07	86	204.762	4505.31	3363	1367	1162.24	3941	4.01733	1.14319	0.294909
YNL155W	-	824	989	711.511	31	73.8095	637.701	662	247	173.19	558	0.677184	1.14283	0.310377
YDL058W	USO1,INT1	5372	4033	2901.44	266	633.333	2268.11	2444	1408	774.667	1985	0.369509	1.14262	0.39026
YER133W	GLC7,CID1,DIS2,DIS2S1,PP1	1463	5287	3803.6	121	288.095	3515.5	3044	1375	1086.9	3077	2.10321	1.14251	0.353235
YDR176W	NGG1,ADA3,SWI7	2108	2407	1731.65	127	302.381	1429.27	1319	574	271.619	1251	0.593454	1.1425	0.217122
YPL189C-A	COA2	206	490	352.518	8	19.0476	333.47	279	100	80.9524	292	1.41748	1.14202	0.277234
YCR083W	TRX3	383	328	235.971	9	21.4286	214.543	207	104	82.5714	188	0.490862	1.14118	0.43921
YGL218W	SRF1	650	219	157.554	24	57.1429	100.411	155	117	59.8571	88	0.135385	1.14104	0.680195
YBR258C	SHG1,CPS15	428	563	405.036	36	85.7143	319.322	299	152	66.2857	280	0.654206	1.14043	0.236735
YPL260W	-	1655	2185	1571.94	105	250	1321.94	1080	665	415	1160	0.700906	1.13961	0.357759
YGL095C	VPS45,STT10,VPL28	1733	1787	1285.61	126	300	985.612	1075	504	204	865	0.499134	1.13944	0.235838
YMR004W	MVP1	1535	1278	919.424	68	161.905	757.52	682	359	197.095	665	0.433225	1.13913	0.296384
YKL152C	GPM1	743	8481	6101.44	243	578.571	5522.87	4355	3653	3074.43	4852	6.53028	1.13827	0.633642
YIL107C	PFK26	2483	1547	1112.95	107	254.762	858.188	946	633	378.238	754	0.303665	1.13818	0.501642
YOL067C	RTG1	533	1282	922.302	50	119.048	803.255	804	350	230.952	707	1.32645	1.13615	0.326665
YBR056C-B	-	158	103	74.1007	13	30.9524	43.1483	35	36	5.04762	38	0.240506	1.13548	0.132832
YNL192W	CHS1,USA4	3395	4849	3488.49	170	404.762	3083.73	2491	1536	1131.24	2717	0.800295	1.13498	0.416356
YGR013W	SNU71	1862	1653	1189.21	75	178.571	1010.64	923	606	427.429	891	0.478518	1.13427	0.479718
YPR167C	MET16	785	654	470.504	59	140.476	330.027	400	239	98.5238	291	0.370701	1.13411	0.33857
YJR090C	GRR1,CAT80,COT2,SDC1,SSU2	3455	3503	2520.14	225	535.714	1984.43	1670	797	261.286	1750	0.506512	1.13396	0.149306
YJL062W-A	COA3,COX25,RRG10	257	579	416.547	14	33.3333	383.213	262	168	134.667	338	1.31518	1.13377	0.398422
YLR297W	-	389	513	369.065	16	38.0952	330.97	238	123	84.9048	292	0.750643	1.13346	0.29077
YPL269W	KAR9	1934	2274	1635.97	126	300	1335.97	1351	641	341	1179	0.609617	1.13314	0.289228
YPR149W	NCE102,NCE2	521	2492	1792.81	72	171.429	1621.38	1173	915	743.571	1431	2.74664	1.13304	0.519617
YDR486C	VPS60,CHM5,MOS10	689	708	509.353	28	66.6667	442.686	289	176	109.333	391	0.567489	1.13219	0.279625
YLR274W	MCM5,BOB1,CDC46	2327	2404	1729.5	106	252.381	1477.12	1463	749	496.619	1305	0.560808	1.13189	0.380551
YPL135W	ISU1,NUA1	497	2487	1789.21	38	90.4762	1698.73	1616	646	555.524	1501	3.02012	1.13173	0.370102
YGR082W	TOM20,MAS20,MOM19	551	1281	921.583	15	35.7143	885.868	609	286	250.286	783	1.42105	1.13138	0.31965
YDR214W	AHA1	1052	1728	1243.17	77	183.333	1059.83	784	561	377.667	937	0.890684	1.13109	0.403059
YBR145W	ADH5	1055	2170	1561.15	61	145.238	1415.91	1142	763	617.762	1252	1.18673	1.13092	0.49342
YBR006W	UGA2,UGA5	1493	1269	912.95	79	188.095	724.854	735	553	364.905	641	0.429337	1.13082	0.569274
YGL180W	ATG1,APG1,AUT3,CVT10	2693	1363	980.576	127	302.381	678.195	783	594	291.619	600	0.2228	1.13032	0.486032
YER139C	RTR1	680	411	295.683	15	35.7143	259.969	263	89	53.2857	230	0.338235	1.1303	0.231677
YML036W	CGI121	651	729	524.46	22	52.381	472.079	292	179	126.619	418	0.642089	1.12938	0.302916
YDR257C	RKM4,RMS1,SET7	1484	1882	1353.96	66	157.143	1196.81	905	491	333.857	1060	0.714286	1.12907	0.31496
YJL060W	BNA3	1334	966	694.964	62	147.619	547.345	506	330	182.381	485	0.363568	1.12855	0.376043
YGL262W	-	527	200	143.885	23	54.7619	89.123	111	77	22.2381	79	0.149905	1.12814	0.281495
YOR358W	HAP5	728	603	433.813	25	59.5238	374.289	333	211	151.476	332	0.456044	1.12738	0.456254
YBR188C	NTC20	422	531	382.014	17	40.4762	341.538	291	160	119.524	303	0.718009	1.12719	0.394468
YLR290C	-	833	769	553.237	54	128.571	424.666	441	269	140.429	377	0.452581	1.12643	0.37249
YDR425W	SNX41	1877	1199	862.59	69	164.286	698.304	672	357	192.714	620	0.330314	1.1263	0.310829
YLR438C-A	LSM3,SMX4,USS2	269	700	503.597	28	66.6667	436.93	470	214	147.333	388	1.44238	1.12611	0.379725
YPL186C	UIP4	914	377	271.223	26	61.9048	209.318	247	127	65.0952	186	0.203501	1.12537	0.349974
YDR041W	RSM10	611	990	712.23	20	47.619	664.611	509	347	299.381	591	0.967267	1.12455	0.506567
YLR145W	RMP1	605	827	594.964	18	42.8571	552.107	410	216	173.143	491	0.81157	1.12445	0.352633
YFR050C	PRE4	800	1592	1145.32	42	100	1045.32	823	517	417	930	1.1625	1.124	0.448387
YLR361C-A	-	296	261	187.77	26	61.9048	125.865	200	82	20.0952	112	0.378378	1.12379	0.179422
YBL041W	PRE7,PRS3	725	2678	1926.62	38	90.4762	1836.14	1350	781	690.524	1634	2.25379	1.12371	0.422597
YPL178W	CBC2,CBP20,MUD13,SAE1	626	952	684.892	30	71.4286	613.464	428	301	229.571	546	0.872204	1.12356	0.42046
YLR216C	CPR6,CYP40	1115	1374	988.489	59	140.476	848.013	666	439	298.524	755	0.67713	1.1232	0.395396
YDR196C	CAB5	725	991	712.95	68	161.905	551.045	579	350	188.095	491	0.677241	1.12229	0.383086
YOR221C	MCT1	1082	1040	748.201	89	211.905	536.297	574	380	168.095	478	0.441774	1.12196	0.351664
YOL096C	COQ3	938	849	610.791	46	109.524	501.268	432	336	226.476	447	0.476546	1.1214	0.506658
YMR091C	NPL6,RSC7	1307	1655	1190.65	58	138.095	1052.55	813	470	331.905	939	0.718439	1.12093	0.353466
YPL199C	-	722	734	528.058	27	64.2857	463.772	317	272	207.714	414	0.573407	1.12022	0.501725
YDR314C	RAD34	2078	1615	1161.87	75	178.571	983.299	867	454	275.429	878	0.422522	1.11993	0.3137
YCR039C	MATALPHA2,ALPHA2	632	395	284.173	14	33.3333	250.839	215	108	74.6667	224	0.35443	1.11982	0.333333
YMR052W	FAR3	614	458	329.496	13	30.9524	298.544	270	155	124.048	267	0.434853	1.11814	0.464598
YPL209C	IPL1,PAC15	1103	924	664.748	45	107.143	557.605	409	239	131.857	499	0.452403	1.11745	0.264243
YGR066C	-	878	367	264.029	41	97.619	166.41	218	148	50.381	149	0.169704	1.11684	0.338127
YER093C	TSC11,AVO3	4292	2785	2003.6	236	561.905	1441.69	1655	849	287.095	1291	0.300792	1.11673	0.222382
YIL113W	SDP1	629	328	235.971	33	78.5714	157.4	159	137	58.4286	141	0.224165	1.11631	0.414387
YPR157W	-	1403	848	610.072	65	154.762	455.31	663	619	464.238	408	0.290805	1.11596	1.13784
YDL233W	-	1376	833	599.281	46	109.524	489.757	447	280	170.476	439	0.319041	1.11562	0.388328
YPL181W	CTI6,RXT1	1520	1946	1400	65	154.762	1245.24	1141	564	409.238	1117	0.734868	1.11481	0.366373
YMR292W	GOT1	498	1359	977.698	68	161.905	815.793	666	435	273.095	732	1.46988	1.11447	0.373081
YHR155W	YSP1	3686	2886	2076.26	185	440.476	1635.78	1910	1085	644.524	1468	0.398264	1.11429	0.439049
YDR123C	INO2,DIE1,SCS1	914	1147	825.18	63	150	675.18	679	300	150	606	0.66302	1.11416	0.247525
YBR052C	RFS1	632	874	628.777	62	147.619	481.158	454	340	192.381	432	0.683544	1.11379	0.445326
YOL046C	-	674	322	231.655	44	104.762	126.893	220	171	66.2381	114	0.169139	1.11309	0.581036
YDR389W	SAC7	1964	2258	1624.46	121	288.095	1336.37	1241	618	329.905	1201	0.611507	1.11271	0.274692
YDR219C	MFB1	1397	1725	1241.01	89	211.905	1029.1	1074	450	238.095	925	0.662133	1.11254	0.2574
YDR468C	TLG1	674	955	687.05	41	97.619	589.431	469	366	268.381	530	0.78635	1.11213	0.506379
YDR388W	RVS167	1448	1939	1394.96	68	161.905	1233.06	1008	797	635.095	1109	0.765884	1.11187	0.572674
YDR139C	RUB1	306	585	420.863	25	59.5238	361.339	299	191	131.476	325	1.06209	1.11181	0.404542
YKL138C	MRPL31	395	530	381.295	14	33.3333	347.962	330	218	184.667	313	0.792405	1.1117	0.589989
YLR357W	RSC2	2669	2903	2088.49	116	276.19	1812.3	1709	863	586.81	1632	0.611465	1.11048	0.359565
YDL244W	THI13	1022	453	325.899	59	140.476	185.423	346	217	76.5238	167	0.163405	1.11032	0.458226
YHR035W	-	1892	1160	834.532	89	211.905	622.628	686	372	160.095	561	0.296512	1.10985	0.285375
YKL088W	CAB3	1715	1924	1384.17	72	171.429	1212.74	1120	699	527.571	1093	0.637318	1.10956	0.482682
YDR071C	PAA1	575	991	712.95	32	76.1905	636.759	458	310	233.81	574	0.998261	1.10934	0.407334
YNL161W	CBK1	2270	2223	1599.28	107	254.762	1344.52	1236	590	335.238	1213	0.534361	1.10842	0.276371
YLR009W	RLP24	599	1851	1331.65	11	26.1905	1305.46	923	348	321.81	1178	1.96661	1.1082	0.273183
YNL230C	ELA1	1139	927	666.906	54	128.571	538.335	535	193	64.4286	486	0.42669	1.10769	0.132569
YPR119W	CLB2	1475	1669	1200.72	43	102.381	1098.34	908	405	302.619	992	0.672542	1.1072	0.30506
YOR137C	SIA1	1868	1397	1005.04	85	202.381	802.655	804	456	253.619	725	0.388116	1.10711	0.349819
YDR379W	RGA2	3029	2333	1678.42	204	485.714	1192.7	1132	764	278.286	1078	0.355893	1.1064	0.25815
YDL238C	GUD1	1469	1201	864.029	80	190.476	673.553	678	473	282.524	609	0.414568	1.106	0.463914
YLR273C	PIG1	1946	754	542.446	82	195.238	347.208	503	296	100.762	314	0.161357	1.10576	0.320898
YDL022W	GPD1,DAR1,HOR1,OSG1,OSR5	1175	2190	1575.54	65	154.762	1420.78	1072	555	400.238	1285	1.09362	1.10566	0.311469
YDR167W	TAF10,TAF23,TAF25	620	814	585.612	26	61.9048	523.707	540	247	185.095	474	0.764516	1.10487	0.390496
YML117W	NAB6	3404	4198	3020.14	181	430.952	2589.19	2176	1296	865.048	2344	0.688602	1.1046	0.369048
YBR139W	-	1526	1786	1284.89	131	311.905	972.987	1037	772	460.095	881	0.577326	1.10441	0.522242
YML079W	-	605	795	571.942	21	50	521.942	412	301	251	473	0.781818	1.10347	0.530655
YOR179C	SYC1	566	741	533.094	27	64.2857	468.808	357	247	182.714	425	0.750883	1.10308	0.429916
YLR318W	EST2,TERT	2654	1556	1119.42	73	173.81	945.615	865	440	266.19	858	0.323286	1.10212	0.310245
YNL076W	MKS1,LYS80	1754	1412	1015.83	49	116.667	899.161	901	459	342.333	816	0.465222	1.10191	0.419526
YGR115C	-	779	115	82.7338	13	30.9524	51.7814	66	50	19.0476	47	0.0603338	1.10173	0.405268
YLL006W-A	-	176	79	56.8345	10	23.8095	33.025	44	46	22.1905	30	0.170455	1.10083	0.739683
YPL117C	IDI1,BOT2,LPH10	866	2222	1598.56	89	211.905	1386.66	1187	537	325.095	1260	1.45497	1.10052	0.258012
YKL074C	MUD2	1583	1736	1248.92	68	161.905	1087.02	1152	646	484.095	988	0.624131	1.10022	0.489975
YKL137W	CMC1	335	564	405.755	11	26.1905	379.565	322	180	153.81	345	1.02985	1.10019	0.445825
YDR254W	CHL4,CTF17,MCM17	1376	1170	841.727	68	161.905	679.822	628	275	113.095	618	0.449128	1.10004	0.183002
YNL214W	PEX17,PAS9	599	459	330.216	20	47.619	282.597	250	152	104.381	257	0.429048	1.0996	0.406152
YDR195W	REF2	1601	2133	1534.53	70	166.667	1367.87	1277	432	265.333	1245	0.777639	1.09869	0.213119
YMR160W	-	2450	1529	1100	133	316.667	783.333	862	585	268.333	713	0.29102	1.09864	0.376344
YPL240C	HSP82,HSP90	2129	3591	2583.45	207	492.857	2090.6	2114	1504	1011.14	1904	0.894317	1.098	0.531062
YPL052W	OAZ1,YPL052W-A	879	1087	782.014	37	88.0952	693.919	564	268	179.905	632	0.718999	1.09797	0.284659
YBL105C	PKC1,CLY15,HPO2,STT1	3455	3351	2410.79	133	316.667	2094.12	1739	1011	694.333	1909	0.552533	1.09697	0.363716
YOR157C	PUP1	785	2086	1500.72	77	183.333	1317.39	1083	604	420.667	1201	1.52994	1.09691	0.350264
YDR473C	PRP3,RNA3	1409	994	715.108	65	154.762	560.346	581	337	182.238	511	0.362669	1.09657	0.35663
YBR210W	ERV15	428	600	431.655	16	38.0952	393.559	386	195	156.905	359	0.838785	1.09627	0.437061
YMR025W	CSI1	887	575	413.669	37	88.0952	325.574	391	162	73.9048	297	0.334837	1.09621	0.248838
YER054C	GIP2	1646	607	436.691	72	171.429	265.262	310	228	56.5714	242	0.147023	1.09612	0.233766
YEL062W	NPR2	1847	1286	925.18	53	126.19	798.989	686	444	317.81	729	0.394694	1.09601	0.435953
YKL205W	LOS1	3302	5275	3794.96	309	735.714	3059.25	2998	1404	668.286	2792	0.845548	1.09572	0.239357
YPR021C	AGC1	2708	1786	1284.89	137	326.19	958.702	945	741	414.81	875	0.323117	1.09566	0.474068
YNL226W	-	410	151	108.633	24	57.1429	51.4902	118	72	14.8571	47	0.114634	1.09554	0.316109
YJL020C	BBC1,MTI1,YJL021C	3473	3110	2237.41	272	647.619	1589.79	1641	1352	704.381	1452	0.418082	1.0949	0.485111
YGR057C	LST7	728	1021	734.532	23	54.7619	679.77	573	258	203.238	621	0.853022	1.09464	0.327276
YOL006C	TOP1,MAK1,MAK17	2309	2998	2156.83	119	283.333	1873.5	1633	685	401.667	1712	0.741447	1.09433	0.234618
YJL061W	NUP82,HRB187	2141	2192	1576.98	104	247.619	1329.36	1269	610	362.381	1215	0.567492	1.09412	0.298256
YDR014W	RAD61,WPL1	1943	1210	870.504	55	130.952	739.551	604	334	203.048	676	0.347916	1.09401	0.300366
YJL099W	CHS6,CSD3	2240	2009	1445.32	179	426.19	1019.13	1233	687	260.81	932	0.416071	1.09349	0.279839
YKL018C-A	-	299	453	325.899	18	42.8571	283.042	260	160	117.143	259	0.866221	1.09283	0.452289
YMR001C	CDC5,MSD2,PKX2	2117	2690	1935.25	93	221.429	1713.82	1434	663	441.571	1569	0.741143	1.0923	0.281435
YLR082C	SRL2	1178	1364	981.295	82	195.238	786.057	1057	666	470.762	720	0.611205	1.09175	0.653836
YLR215C	CDC123	1082	1237	889.928	57	135.714	754.214	643	317	181.286	691	0.638632	1.09148	0.262353
YDR201W	SPC19	497	615	442.446	19	45.2381	397.208	259	167	121.762	364	0.732394	1.09123	0.334511
YER130C	-	1331	1953	1405.04	51	121.429	1283.61	1093	470	348.571	1177	0.884298	1.09058	0.296152
YHR165C	PRP8,DBF3,DNA39,RNA8,SLT21,USA2	7241	5864	4218.71	380	904.762	3313.94	3506	1933	1028.24	3040	0.419832	1.09011	0.338236
YIL102C	-	305	101	72.6619	9	21.4286	51.2333	65	35	13.5714	47	0.154098	1.09007	0.288754
YGL051W	MST27	704	369	265.468	14	33.3333	232.134	200	235	201.667	213	0.302557	1.08983	0.946792
YBR050C	REG2	1016	307	220.863	31	73.8095	147.054	204	162	88.1905	135	0.132874	1.08929	0.653263
YER087C-B	SBH1,SEB1,YER087C-A	248	857	616.547	11	26.1905	590.356	388	187	160.81	542	2.18548	1.08922	0.296697
YLR190W	MMR1	1475	1349	970.504	114	271.429	699.075	756	379	107.571	642	0.435254	1.0889	0.167557
YOL085W-A	-	212	154	110.791	15	35.7143	75.0771	76	53	17.2857	69	0.325472	1.08807	0.250518
YLR030W	-	791	490	352.518	48	114.286	238.232	265	139	24.7143	219	0.276865	1.08782	0.112851
YOL115W	PAP2,TRF4	1754	3092	2224.46	425	1011.9	1212.56	1561	948	-63.9048	1116	0.63626	1.08652	-0.0572623
YMR219W	ESC1	4976	3265	2348.92	237	564.286	1784.64	2016	1292	727.714	1643	0.330185	1.08621	0.442918
YML017W	PSP2,MRS15	2143	3865	2780.58	238	566.667	2213.91	2325	1146	579.333	2039	0.95147	1.08578	0.284126
YKL140W	TGL1,YKL5	1646	1056	759.712	63	150	609.712	566	366	216	562	0.341434	1.0849	0.384342
YDR217C	RAD9	3929	2688	1933.81	188	447.619	1486.19	1631	995	547.381	1370	0.348689	1.08481	0.399548
YGL087C	MMS2	498	706	507.914	35	83.3333	424.58	429	228	144.667	392	0.787149	1.08311	0.369048
YHL044W	-	707	319	229.496	20	47.619	181.877	191	98	50.381	168	0.237624	1.0826	0.299887
YFR019W	FAB1,SVL7	6836	4572	3289.21	404	961.905	2327.3	2782	1734	772.095	2150	0.314511	1.08247	0.359114
YER100W	UBC6,DOA2	752	985	708.633	79	188.095	520.538	557	427	238.905	481	0.639628	1.0822	0.496683
YOR054C	VHS3,YOR29-05	2024	1835	1320.14	142	338.095	982.049	939	609	270.905	908	0.448617	1.08155	0.298353
YDR048C	-	314	128	92.0863	11	26.1905	65.8959	91	52	25.8095	61	0.194268	1.08026	0.423107
YHR161C	YAP1801	1913	1428	1027.34	94	223.81	803.529	709	549	325.19	744	0.388918	1.08001	0.437084
YHR164C	DNA2,WEB2	4568	2947	2120.14	285	678.571	1441.57	1663	910	231.429	1336	0.292469	1.07902	0.173225
YDR328C	SKP1,CBF3D,MGO1	584	968	696.403	31	73.8095	622.593	592	329	255.19	577	0.988014	1.07902	0.442271
YDR159W	SAC3,LEP1	3905	3068	2207.19	168	400	1807.19	1545	948	548	1675	0.428937	1.07892	0.327164
YJL068C	-	899	767	551.799	46	109.524	442.275	433	230	120.476	410	0.456062	1.07872	0.293844
YGR192C	TDH3,GLD1,HSP35,HSP36,SSS2	998	17938	12905	608	1447.62	11457.4	8333	10091	8643.38	10624	10.6453	1.07845	0.813571
YPL121C	MEI5,LPH6	668	509	366.187	46	109.524	256.663	369	245	135.476	238	0.356287	1.07842	0.569228
YOR089C	VPS21,VPS12,VPT12,YPT21,YPT51	632	1636	1176.98	51	121.429	1055.55	844	373	251.571	979	1.54905	1.07819	0.256968
YPR013C	-	953	447	321.583	26	61.9048	259.678	272	121	59.0952	241	0.252886	1.0775	0.245208
YPR164W	MMS1,RTT108,SLM6	4223	3166	2277.7	164	390.476	1887.22	1851	905	514.524	1754	0.415345	1.07595	0.293343
YIR015W	RPR2	434	636	457.554	25	59.5238	398.03	373	232	172.476	370	0.852535	1.07576	0.466152
YDL046W	NPC2	521	975	701.439	29	69.0476	632.391	511	271	201.952	588	1.1286	1.0755	0.343456
YBL063W	KIP1,CIN9	3335	2376	1709.35	119	283.333	1426.02	1487	704	420.667	1326	0.397601	1.07543	0.317245
YOR289W	-	755	734	528.058	34	80.9524	447.105	374	207	126.048	416	0.550993	1.07477	0.302999
YMR184W	ADD37	596	823	592.086	37	88.0952	503.991	405	317	228.905	469	0.786913	1.07461	0.48807
YOR298C-A	MBF1,SUF13	455	2307	1659.71	100	238.095	1421.62	1254	669	430.905	1323	2.90769	1.07454	0.325703
YBR005W	RCR1,SSH6	641	770	553.957	45	107.143	446.814	461	253	145.857	416	0.648986	1.07407	0.350618
YOR198C	BFR1	1412	2411	1734.53	83	197.619	1536.91	1253	624	426.381	1431	1.01346	1.07401	0.29796
YDR469W	SDC1,CPS25,SAF19	527	490	352.518	15	35.7143	316.804	305	133	97.2857	295	0.559772	1.07391	0.329782
YDR088C	SLU7,SLT17	1148	751	540.288	42	100	440.288	474	244	144	410	0.357143	1.07387	0.35122
YPR148C	-	1307	1627	1170.5	83	197.619	972.885	786	519	321.381	906	0.693191	1.07382	0.354725
YJL180C	ATP12	977	1145	823.741	47	111.905	711.836	633	294	182.095	663	0.678608	1.07366	0.274653
YJL090C	DPB11	2294	2378	1710.79	255	607.143	1103.65	1248	578	-29.1429	1028	0.448126	1.07359	-0.0283491
YDL002C	NHP10,HMO2	611	984	707.914	34	80.9524	626.961	510	234	153.048	584	0.95581	1.07356	0.262068
YMR133W	REC114	1402	391	281.295	42	100	181.295	219	145	45	169	0.120542	1.07275	0.266272
YKL071W	-	770	298	214.388	32	76.1905	138.198	192	109	32.8095	129	0.167532	1.0713	0.254337
YCR020C-A	MAK31,LSM9,NAA38,SMX1	266	529	380.576	15	35.7143	344.861	254	118	82.2857	322	1.21053	1.071	0.255546
YOL070C	NBA1	1505	1337	961.871	59	140.476	821.394	798	424	283.524	767	0.509635	1.07092	0.369653
YEL019C	MMS21,NSE2,PSO10	803	523	376.259	34	80.9524	295.307	293	147	66.0476	276	0.343711	1.06995	0.239303
YML064C	TEM1	737	1274	916.547	39	92.8571	823.69	609	389	296.143	770	1.04478	1.06973	0.384601
YLR454W	FMP27	7886	4161	2993.53	390	928.571	2064.95	2621	1959	1030.43	1931	0.244864	1.06937	0.533624
YPR143W	RRP15	752	1510	1086.33	58	138.095	948.236	811	408	269.905	887	1.17952	1.06904	0.304289
YKL122C	SRP21	503	741	533.094	12	28.5714	504.522	267	197	168.429	472	0.93837	1.0689	0.35684
YLR408C	BLS1,BLB1	368	342	246.043	14	33.3333	212.71	170	141	107.667	199	0.540761	1.06889	0.541039
YDL035C	GPR1	2885	2580	1856.12	143	340.476	1515.64	1504	899	558.524	1418	0.491508	1.06886	0.393881
YDR258C	HSP78	2435	1950	1402.88	148	352.381	1050.5	1068	710	357.619	983	0.403696	1.06866	0.363804
YNL153C	GIM3,PFD4	389	1150	827.338	23	54.7619	772.576	537	271	216.238	723	1.85861	1.06857	0.299085
YCR082W	AHC2	386	721	518.705	11	26.1905	492.515	348	180	153.81	461	1.1943	1.06836	0.333643
YLL030C	RRT7	341	150	107.914	22	52.381	55.5327	102	104	51.619	52	0.152493	1.06794	0.992674
YDL146W	LDB17	1475	1003	721.583	73	173.81	547.773	582	372	198.19	513	0.347797	1.06778	0.386336
YHR060W	VMA22,CEV1,VPH6	545	436	313.669	13	30.9524	282.717	265	191	160.048	265	0.486239	1.06686	0.603953
YCL042W	-	359	120	86.3309	17	40.4762	45.8547	67	32	-8.47619	43	0.119777	1.06639	-0.197121
YML118W	NGL3	1517	916	658.993	116	276.19	382.802	570	410	133.81	359	0.236651	1.0663	0.372728
YNL235C	-	431	190	136.691	18	42.8571	93.8335	133	108	65.1429	88	0.204176	1.06629	0.74026
YJL048C	UBX6,CUI2	1190	1895	1363.31	68	161.905	1201.4	984	730	568.095	1127	0.947059	1.06602	0.504077
YDL206W	-	2288	1127	810.791	84	200	610.791	730	469	269	573	0.250437	1.06595	0.469459
YCR091W	KIN82,FPK2	2162	818	588.489	69	164.286	424.203	455	327	162.714	398	0.184089	1.06584	0.40883
YLR330W	CHS5,CAL3	2015	2459	1769.06	67	159.524	1609.54	1323	799	639.476	1511	0.749876	1.06522	0.423214
YLL027W	ISA1	752	1184	851.799	54	128.571	723.227	559	300	171.429	679	0.902926	1.06514	0.252472
YKR017C	-	1655	1259	905.755	62	147.619	758.136	934	491	343.381	712	0.430211	1.0648	0.482277
YPL159C	PET20	761	685	492.806	21	50	442.806	313	232	182	416	0.546649	1.06444	0.4375
YGR089W	NNF2	2810	2243	1613.67	131	311.905	1301.76	1370	715	403.095	1223	0.435231	1.0644	0.329595
YOR148C	SPP2	557	656	471.942	15	35.7143	436.228	330	164	128.286	410	0.736086	1.06397	0.312892
YLR360W	VPS38,VPL17	1319	1198	861.871	55	130.952	730.918	654	270	139.048	687	0.520849	1.06393	0.202398
YMR062C	ARG7,ECM40	1325	3350	2410.07	100	238.095	2171.98	1766	1190	951.905	2043	1.54189	1.06313	0.465935
YPR098C	-	581	673	484.173	31	73.8095	410.363	293	275	201.19	386	0.664372	1.06312	0.521219
YGL036W	-	2729	1773	1275.54	75	178.571	1096.97	1047	723	544.429	1032	0.37816	1.06295	0.527547
YCL067C	HMLALPHA2,ALPHA2	632	405	291.367	13	30.9524	260.415	219	113	82.0476	245	0.387658	1.06292	0.334888
YOL106W	-	353	268	192.806	10	23.8095	168.996	129	149	125.19	159	0.450425	1.06287	0.787361
YDR435C	PPM1	986	736	529.496	56	133.333	396.163	397	325	191.667	373	0.378296	1.0621	0.513852
YPL087W	YDC1	953	924	664.748	79	188.095	476.653	530	421	232.905	449	0.471144	1.06159	0.518719
YDR337W	MRPS28	860	1230	884.892	53	126.19	758.702	617	436	309.81	715	0.831395	1.06112	0.4333
YBR279W	PAF1	1337	1815	1305.76	57	135.714	1170.04	827	472	336.286	1103	0.824981	1.06078	0.304883
YJR135W-A	TIM8	263	416	299.281	17	40.4762	258.804	322	198	157.524	244	0.927757	1.06067	0.645589
YNL204C	SPS18,SPX18	902	387	278.417	43	102.381	176.036	236	192	89.619	166	0.184035	1.06046	0.539874
YDR336W	-	944	739	531.655	10	23.8095	507.845	446	211	187.19	479	0.507415	1.06022	0.390794
YNL169C	PSD1	1502	3667	2638.13	139	330.952	2307.18	1803	1514	1183.05	2177	1.4494	1.0598	0.54343
YMR191W	SPG5	1121	994	715.108	48	114.286	600.822	627	427	312.714	567	0.505798	1.05965	0.551524
YJR099W	YUH1	710	572	411.511	38	90.4762	321.035	251	190	99.5238	303	0.426761	1.05952	0.328461
YGR071C	-	2582	2472	1778.42	92	219.048	1559.37	1494	829	609.952	1472	0.570101	1.05935	0.41437
YGL098W	USE1,SLT1	737	767	551.799	36	85.7143	466.084	476	269	183.286	440	0.597015	1.05928	0.416558
YBR255W	MTC4	2084	1465	1053.96	95	226.19	827.766	882	487	260.81	782	0.37524	1.05852	0.333516
YMR147W	-	671	546	392.806	49	116.667	276.139	313	193	76.3333	261	0.388972	1.058	0.292465
YGL113W	SLD3	2006	1164	837.41	42	100	737.41	757	352	252	697	0.347458	1.05798	0.361549
YML001W	YPT7,AST4,VAM4	626	1335	960.432	56	133.333	827.098	757	442	308.667	782	1.2492	1.05767	0.394714
YGR009C	SEC9,HSS7	1955	1604	1153.96	84	200	953.957	941	511	311	902	0.461381	1.0576	0.344789
YBR244W	GPX2,AMI1	488	441	317.266	32	76.1905	241.076	190	164	87.8095	228	0.467213	1.05735	0.385129
YOL111C	MDY2,GET5,TMA24	638	1070	769.784	56	133.333	636.451	601	330	196.667	602	0.943574	1.05723	0.326689
YLR239C	LIP2	986	758	545.324	35	83.3333	461.99	367	296	212.667	437	0.443205	1.05719	0.486651
YJL123C	MTC1	1436	2190	1575.54	68	161.905	1413.63	1322	690	528.095	1338	0.931755	1.05653	0.39469
YNL180C	RHO5	995	1795	1291.37	33	78.5714	1212.8	997	403	324.429	1148	1.15377	1.05644	0.282603
YDL057W	-	986	589	423.741	32	76.1905	347.551	332	228	151.81	329	0.333671	1.05638	0.461427
YDR449C	UTP6	1322	3131	2252.52	49	116.667	2135.85	2029	625	508.333	2022	1.5295	1.05631	0.251401
YGL117W	-	797	2090	1503.6	51	121.429	1382.17	1153	536	414.571	1309	1.64241	1.0559	0.316709
YBR059C	AKL1	3326	2383	1714.39	129	307.143	1407.25	1375	948	640.857	1333	0.400782	1.0557	0.480763
YGR157W	CHO2,PEM1	2609	7163	5153.24	327	778.571	4374.67	3969	3351	2572.43	4144	1.58835	1.05566	0.62076
YMR122W-A	-	254	2395	1723.02	40	95.2381	1627.78	1071	552	456.762	1543	6.0748	1.05495	0.296022
YIL154C	IMP2',IMP2	1040	1087	782.014	68	161.905	620.11	713	405	243.095	588	0.565385	1.05461	0.413427
YAL010C	MDM10,FUN37	1481	1048	753.957	62	147.619	606.338	561	263	115.381	575	0.388251	1.0545	0.200663
YGL088W	-	365	11348	8164.03	107	254.762	7909.27	4316	2434	2179.24	7503	20.5562	1.05415	0.290449
YML108W	-	317	632	454.676	9	21.4286	433.248	334	129	107.571	411	1.29653	1.05413	0.261731
YOL018C	TLG2	1193	940	676.259	26	61.9048	614.354	552	341	279.095	583	0.488684	1.05378	0.478723
YKL207W	AIM27,EMC3,LRC3	761	1671	1202.16	34	80.9524	1121.21	833	550	469.048	1064	1.39816	1.05376	0.440834
YMR029C	FAR8	1571	1472	1058.99	66	157.143	901.85	699	472	314.857	856	0.544876	1.05356	0.367824
YKR007W	MEH1,EGO1,GSE2	554	847	609.353	25	59.5238	549.829	396	228	168.476	522	0.942238	1.05331	0.322751
YEL009C-A	-	407	173	124.46	16	38.0952	86.3652	87	57	18.9048	82	0.201474	1.05323	0.230546
YLR253W	-	1709	1680	1208.63	91	216.667	991.966	823	779	562.333	943	0.551785	1.05193	0.596324
YNL314W	DAL82	767	607	436.691	31	73.8095	362.881	273	170	96.1905	345	0.449804	1.05183	0.278813
YDL074C	BRE1	2102	3233	2325.9	111	264.286	2061.61	1807	752	487.714	1962	0.933397	1.05077	0.24858
YHR097C	-	1224	1001	720.144	85	202.381	517.763	536	342	139.619	493	0.402778	1.05023	0.283203
YMR044W	IOC4	1427	1300	935.252	53	126.19	809.061	787	435	308.81	771	0.540294	1.04937	0.400531
YIL148W	RPL40A,CEP52A,UB11,UBI1	820	7677	5523.02	62	147.619	5375.4	4568	1700	1552.38	5123	6.24756	1.04927	0.303022
YPL115C	BEM3	3386	2699	1941.73	137	326.19	1615.54	1510	801	474.81	1540	0.454814	1.04905	0.308318
YDR262W	-	818	1675	1205.04	77	183.333	1021.7	972	491	307.667	974	1.19071	1.04898	0.31588
YKL162C	-	1208	558	401.439	36	85.7143	315.725	326	171	85.2857	301	0.249172	1.04892	0.283341
YKL186C	MTR2	554	1222	879.137	39	92.8571	786.28	603	242	149.143	750	1.35379	1.04837	0.198857
YHR116W	COX23	455	291	209.353	21	50	159.353	120	67	17	152	0.334066	1.04837	0.111842
YDR168W	CDC37,SMO1	1520	1920	1381.29	99	235.714	1145.58	1120	700	464.286	1093	0.719079	1.04811	0.424781
YER023W	PRO3,ORE2	860	1927	1386.33	56	133.333	1253	976	645	511.667	1196	1.3907	1.04766	0.427815
YLR257W	-	965	2828	2034.53	55	130.952	1903.58	1407	890	759.048	1817	1.8829	1.04765	0.417748
YER177W	BMH1,APR6	803	3613	2599.28	61	145.238	2454.04	1764	1196	1050.76	2343	2.91781	1.04739	0.448469
YNL258C	DSL1,RNS1	2264	1878	1351.08	79	188.095	1162.98	1008	655	466.905	1112	0.491166	1.04585	0.419878
YHL031C	GOS1	671	644	463.309	29	69.0476	394.262	371	163	93.9524	377	0.561848	1.04579	0.249211
YBR024W	SCO2	905	584	420.144	32	76.1905	343.953	371	223	146.81	329	0.363536	1.04545	0.44623
YIL061C	SNP1	902	782	562.59	33	78.5714	484.018	410	223	144.429	463	0.513304	1.0454	0.311941
YER068W	MOT2,NOT4,SIG1	1763	3162	2274.82	105	250	2024.82	1850	917	667	1937	1.0987	1.04534	0.344347
YKL006C-A	SFT1	434	528	379.856	16	38.0952	341.761	250	139	100.905	327	0.753456	1.04514	0.308577
YPL170W	DAP1	458	917	659.712	26	61.9048	597.807	449	280	218.095	572	1.24891	1.04512	0.381285
YML032C	RAD52	1415	1964	1412.95	119	283.333	1129.62	1230	674	390.667	1081	0.763958	1.04497	0.361394
YKR091W	SRL3	740	854	614.388	29	69.0476	545.341	556	200	130.952	522	0.705405	1.04471	0.250867
YDR019C	GCV1,GSD1	1202	1217	875.54	69	164.286	711.254	625	426	261.714	681	0.566556	1.04443	0.384309
YKL222C	-	2117	1355	974.82	80	190.476	784.344	861	510	319.524	751	0.354747	1.0444	0.425464
YJR083C	ACF4	929	806	579.856	23	54.7619	525.094	449	233	178.238	503	0.541442	1.04392	0.35435
YJL115W	ASF1,CIA1	839	1658	1192.81	49	116.667	1076.14	788	534	417.333	1031	1.22884	1.04378	0.404785
YGL029W	CGR1	362	748	538.129	20	47.619	490.51	443	150	102.381	470	1.29834	1.04364	0.217832
YOR062C	YOR29-13	806	1709	1229.5	29	69.0476	1160.45	731	390	320.952	1112	1.37965	1.04357	0.288626
YDR509W	-	347	135	97.1223	18	42.8571	54.2652	83	69	26.1429	52	0.149856	1.04356	0.502747
YPL150W	-	2705	2079	1495.68	168	400	1095.68	1189	643	243	1050	0.38817	1.04351	0.231429
YGR020C	VMA7	356	733	527.338	27	64.2857	463.052	295	244	179.714	444	1.24719	1.04291	0.404762
YDR358W	GGA1	1673	935	672.662	78	185.714	486.948	457	354	168.286	467	0.279139	1.04271	0.360355
YOL129W	VPS68	554	1103	793.525	81	192.857	600.668	551	450	257.143	577	1.04152	1.04102	0.445655
YGR184C	UBR1,PTR1	5852	3927	2825.18	278	661.905	2163.28	2227	1702	1040.1	2080	0.355434	1.04004	0.500046
YNL107W	YAF9	680	786	565.468	37	88.0952	477.372	472	214	125.905	459	0.675	1.04003	0.274302
YLR111W	-	332	247	177.698	41	97.619	80.0788	152	141	43.381	77	0.231928	1.03998	0.563389
YEL077W-A	-	482	138	99.2806	12	28.5714	70.7091	50	46	17.4286	68	0.141079	1.03984	0.256303
YGR206W	MVB12	305	273	196.403	17	40.4762	155.927	119	64	23.5238	150	0.491803	1.03951	0.156825
YLR243W	-	818	1297	933.094	47	111.905	821.189	647	347	235.095	790	0.96577	1.03948	0.297589
YGR127W	-	938	837	602.158	46	109.524	492.634	403	244	134.476	474	0.50533	1.03931	0.283705
YJL013C	MAD3	1547	1277	918.705	86	204.762	713.943	693	437	232.238	687	0.444085	1.03922	0.338047
YGL209W	MIG2,MLZ1	1148	2327	1674.1	83	197.619	1476.48	1177	599	401.381	1422	1.23868	1.03831	0.282265
YMR231W	PEP5,END1,VAM1,VPL9,VPS11,VPT11	3089	2167	1558.99	142	338.095	1220.9	1012	755	416.905	1176	0.380706	1.03818	0.354511
YDR253C	MET32	575	249	179.137	19	45.2381	133.899	158	79	33.7619	129	0.224348	1.03797	0.26172
YDR028C	REG1,HEX2,PZF240,SPP43,SRN1	3044	2954	2125.18	230	547.619	1577.56	1406	910	362.381	1521	0.499671	1.03719	0.238252
YDL086W	-	821	1448	1041.73	69	164.286	877.441	959	599	434.714	846	1.03045	1.03716	0.513847
YML011C	RAD33	533	570	410.072	22	52.381	357.691	335	164	111.619	345	0.64728	1.03679	0.323533
YPL060W	MFM1,LPE10	1241	852	612.95	55	130.952	481.997	465	227	96.0476	465	0.374698	1.03655	0.206554
YOR152C	-	770	462	332.374	36	85.7143	246.66	244	141	55.2857	238	0.309091	1.03639	0.232293
YNL160W	YGP1	1064	1603	1153.24	61	145.238	1008	820	615	469.762	973	0.914474	1.03597	0.482797
YEL066W	HPA3	539	419	301.439	24	57.1429	244.296	261	119	61.8571	236	0.437848	1.03515	0.262107
YLR423C	ATG17,APG17	1253	751	540.288	40	95.2381	445.05	386	217	121.762	430	0.343176	1.035	0.283167
YDR145W	TAF12,TAF61,TAF68	1619	1791	1288.49	47	111.905	1176.58	810	427	315.095	1137	0.702285	1.03481	0.277129
YKL159C	RCN1	635	550	395.683	29	69.0476	326.636	289	145	75.9524	316	0.497638	1.03366	0.240356
YDR050C	TPI1	746	9556	6874.82	224	533.333	6341.49	5368	4236	3702.67	6136	8.2252	1.03349	0.603433
YFL038C	YPT1,YP2	620	2310	1661.87	40	95.2381	1566.63	1216	755	659.762	1516	2.44516	1.0334	0.435199
YMR193W	MRPL24,MRPL14	776	945	679.856	56	133.333	546.523	593	219	85.6667	529	0.681701	1.03312	0.161941
YGR277C	CAB4	917	949	682.734	26	61.9048	620.829	617	409	347.095	601	0.655398	1.03299	0.57753
YDR285W	ZIP1	2627	1008	725.18	92	219.048	506.132	603	356	136.952	490	0.186525	1.03292	0.279495
YER016W	BIM1,EB1,YEB1	1034	1358	976.978	54	128.571	848.407	754	456	327.429	823	0.795938	1.03087	0.397848
YAL003W	EFB1,TEF5	986	13171	9475.54	385	916.667	8558.87	6149	5726	4809.33	8308	8.42596	1.0302	0.57888
YPL168W	-	1292	1140	820.144	55	130.952	689.192	659	300	169.048	669	0.517802	1.03018	0.252687
YHR082C	KSP1	3089	2790	2007.19	166	395.238	1611.96	1529	973	577.762	1565	0.506636	1.03	0.369177
YJL166W	QCR8,COR5	284	1570	1129.5	33	78.5714	1050.92	653	449	370.429	1021	3.59507	1.02931	0.36281
YNL241C	ZWF1,MET19,POS10	1517	2079	1495.68	100	238.095	1257.59	1139	817	578.905	1223	0.806196	1.02828	0.473348
YGR086C	PIL1	1019	4626	3328.06	85	202.381	3125.68	1968	1213	1010.62	3041	2.9843	1.02784	0.332331
YOL082W	ATG19,CVT19	1247	913	656.835	35	83.3333	573.501	434	332	248.667	558	0.447474	1.02778	0.445639
YFL016C	MDJ1	1535	2430	1748.2	100	238.095	1510.11	1131	752	513.905	1470	0.957655	1.02728	0.349595
YDL053C	PBP4	557	554	398.561	22	52.381	346.18	258	156	103.619	337	0.605027	1.02724	0.307475
YLR003C	CMS1	875	1593	1146.04	38	90.4762	1055.57	961	347	256.524	1028	1.17486	1.02682	0.249537
YHR038W	RRF1,FIL1,KIM4	692	791	569.065	45	107.143	461.922	358	274	166.857	450	0.650289	1.02649	0.370794
YLR148W	PEP3,VAM8,VPS18,VPT18	2756	2234	1607.19	125	297.619	1309.58	1285	718	420.381	1276	0.46299	1.02631	0.329452
YDR083W	RRP8	1178	1159	833.813	36	85.7143	748.099	665	366	280.286	729	0.618846	1.0262	0.38448
YDR472W	TRS31	851	835	600.719	30	71.4286	529.291	398	213	141.571	516	0.606345	1.02576	0.274363
YGR039W	-	311	512	368.345	16	38.0952	330.25	226	152	113.905	322	1.03537	1.02562	0.353741
YIL116W	HIS5	1157	3376	2428.78	103	245.238	2183.54	1703	941	695.762	2129	1.8401	1.02562	0.326802
YJL038C	LOH1,OSW4	659	240	172.662	23	54.7619	117.9	178	103	48.2381	115	0.174507	1.02522	0.419462
YIR017C	MET28	563	521	374.82	30	71.4286	303.392	324	98	26.5714	296	0.525755	1.02497	0.0897683
YOR027W	STI1	1769	1726	1241.73	76	180.952	1060.77	1012	643	462.048	1035	0.585076	1.0249	0.446423
YMR119W	ASI1	1874	1541	1108.63	72	171.429	937.205	728	530	358.571	915	0.48826	1.02427	0.391881
YPL141C	FRK1	2597	1882	1353.96	80	190.476	1163.48	1009	524	333.524	1136	0.437428	1.02419	0.293595
YGR193C	PDX1	1232	1069	769.065	34	80.9524	688.112	616	302	221.048	672	0.545455	1.02398	0.32894
YNL111C	CYB5	362	1415	1017.99	13	30.9524	987.033	775	311	280.048	964	2.66298	1.02389	0.290506
YGL227W	VID30,GID1	2876	1728	1243.17	179	426.19	816.975	1066	784	357.81	798	0.277469	1.02378	0.448383
YOR210W	RPB10	212	1187	853.957	10	23.8095	830.147	774	362	338.19	811	3.82547	1.02361	0.417004
YOL086C	ADH1,ADC1	1046	21563	15512.9	466	1109.52	14403.4	11711	8809	7699.48	14082	13.4627	1.02283	0.54676
YJL023C	PET130	1043	820	589.928	42	100	489.928	481	232	132	479	0.459252	1.02281	0.275574
YIL050W	PCL7	857	954	686.331	34	80.9524	605.379	429	312	231.048	592	0.690782	1.0226	0.390283
YER008C	SEC3,PSL1	4010	3569	2567.63	193	459.524	2108.1	1893	1116	656.476	2062	0.514214	1.02236	0.318369
YDR086C	SSS1	242	922	663.309	18	42.8571	620.452	450	207	164.143	607	2.50826	1.02216	0.270417
YIL101C	XBP1	1943	1062	764.029	102	242.857	521.172	663	518	275.143	510	0.262481	1.02191	0.539496
YJR096W	-	848	638	458.993	34	80.9524	378.04	385	219	138.048	370	0.436321	1.02173	0.373102
YNL173C	MDG1	1100	636	457.554	42	100	357.554	335	215	115	350	0.318182	1.02158	0.328571
YGR255C	COQ6	1439	1230	884.892	71	169.048	715.844	663	595	425.952	701	0.487144	1.02118	0.607635
YLR412W	BER1	824	1034	743.885	20	47.619	696.266	544	300	252.381	682	0.82767	1.02092	0.37006
YOR111W	-	698	569	409.353	18	42.8571	366.495	376	203	160.143	359	0.514327	1.02088	0.44608
YGR253C	PUP2,DOA5	782	2979	2143.17	44	104.762	2038.4	1536	785	680.238	1998	2.55499	1.02022	0.34046
YHR077C	NMD2,IFS1,SUA1,SUP111,UPF2	3382	4379	3150.36	165	392.857	2757.5	2432	1088	695.143	2703	0.799231	1.02016	0.257175
YPL072W	UBP16	1499	916	658.993	45	107.143	551.85	460	278	170.857	541	0.360907	1.02006	0.315817
YKL105C	-	3398	2100	1510.79	201	478.571	1032.22	1270	815	336.429	1012	0.297822	1.01998	0.332439
YGL001C	ERG26	1049	1673	1203.6	85	202.381	1001.22	782	448	245.619	982	0.93613	1.01957	0.250121
YDR081C	PDC2	2777	2687	1933.09	140	333.333	1599.76	1550	881	547.667	1570	0.565358	1.01896	0.348832
YLR116W	MSL5	1430	1492	1073.38	38	90.4762	982.905	750	390	299.524	965	0.674825	1.01855	0.310387
YER144C	UBP5	2417	2407	1731.65	110	261.905	1469.75	1260	784	522.095	1444	0.597435	1.01783	0.361562
YMR157C	AIM36,FMP39	767	705	507.194	35	83.3333	423.861	353	372	288.667	417	0.543677	1.01645	0.692246
YBR150C	TBS1	3284	2733	1966.19	177	421.429	1544.76	1610	1138	716.571	1520	0.46285	1.01629	0.471429
YDL091C	UBX3	1367	882	634.532	77	183.333	451.199	535	316	132.667	444	0.324799	1.01621	0.298799
YIR036C	IRC24	791	735	528.777	42	100	428.777	386	306	206	422	0.533502	1.01606	0.488152
YMR065W	KAR5,FIG3	1514	1098	789.928	54	128.571	661.357	787	360	231.429	651	0.429987	1.01591	0.355497
YBR066C	NRG2	662	666	479.137	37	88.0952	391.041	290	162	73.9048	385	0.581571	1.01569	0.19196
YKR035W-A	DID2,CHM1,FTI1,VPL30,VPS46	614	1006	723.741	32	76.1905	647.551	501	319	242.81	638	1.03909	1.01497	0.380579
YNL252C	MRPL17,MRPL30	845	1044	751.079	38	90.4762	660.603	565	371	280.524	651	0.770414	1.01475	0.430912
YGR132C	PHB1	863	1548	1113.67	65	154.762	958.907	744	571	416.238	946	1.09618	1.01364	0.439998
YNL159C	ASI2	869	760	546.763	33	78.5714	468.191	419	289	210.429	462	0.531646	1.0134	0.455473
YFL058W	THI5	1022	421	302.878	57	135.714	167.163	327	223	87.2857	165	0.161448	1.01311	0.529004
YOR049C	RSB1	1064	491	353.237	62	147.619	205.618	328	249	101.381	203	0.190789	1.0129	0.499414
YOR163W	DDP1	566	556	400	40	95.2381	304.762	331	200	104.762	301	0.531802	1.0125	0.348046
YMR250W	GAD1	1757	874	628.777	84	200	428.777	576	482	282	424	0.24132	1.01127	0.665094
YDR500C	RPL37B	655	5909	4251.08	44	104.762	4146.32	2762	1248	1143.24	4105	6.26718	1.01007	0.278499
YKL068W-A	-	236	892	641.727	15	35.7143	606.012	544	166	130.286	600	2.54237	1.01002	0.217143
YGL161C	YIP5	932	1462	1051.8	109	259.524	792.275	766	555	295.476	785	0.842275	1.00927	0.376403
YPL146C	NOP53,RRP16	1367	1862	1339.57	55	130.952	1208.62	1122	409	278.048	1198	0.876372	1.00886	0.232093
YCR096C	HMRA2,A2	359	216	155.396	14	33.3333	122.062	122	64	30.6667	121	0.337047	1.00878	0.253444
YKL011C	CCE1,MGT1	1061	835	600.719	44	104.762	495.958	462	292	187.238	492	0.463713	1.00804	0.380565
YBR223C	TDP1	1634	990	712.23	71	169.048	543.183	659	332	162.952	539	0.329865	1.00776	0.302324
YOR023C	AHC1	1700	1662	1195.68	51	121.429	1074.25	1071	532	410.571	1066	0.627059	1.00774	0.385151
YMR315W	-	1049	1384	995.683	105	250	745.683	718	470	220	740	0.705434	1.00768	0.297297
YPL158C	AIM44	2276	2385	1715.83	132	314.286	1401.54	1517	794	479.714	1391	0.61116	1.00758	0.34487
YDL159W	STE7	1547	1494	1074.82	71	169.048	905.773	787	474	304.952	899	0.581125	1.00753	0.339213
YKL092C	BUD2,CLA2,ERC25	3314	2701	1943.17	155	369.048	1574.12	1643	752	382.952	1563	0.471635	1.00711	0.245011
YPR198W	SGE1,NOR1	1631	1685	1212.23	96	228.571	983.659	1183	614	385.429	977	0.599019	1.00682	0.394502
YLR182W	SWI6,PSL8,SDS11	2411	2703	1944.6	167	397.619	1546.99	1547	671	273.381	1537	0.637495	1.0065	0.177867
YNL302C	RPS19B,RP55B	985	9386	6752.52	107	254.762	6497.76	5531	2319	2064.24	6456	6.55431	1.00647	0.319739
YHR057C	CPR2,CYP2	617	970	697.842	29	69.0476	628.794	565	332	262.952	625	1.01297	1.00607	0.420724
YMR105W-A	-	194	154	110.791	14	33.3333	77.458	86	63	29.6667	77	0.396907	1.00595	0.385281
YER051W	JHD1	1478	1233	887.05	49	116.667	770.384	614	386	269.333	766	0.518268	1.00572	0.35161
YDL045W-A	MRP10	287	812	584.173	31	73.8095	510.363	383	151	77.1905	508	1.77003	1.00465	0.15195
YBR037C	SCO1,PET161	887	832	598.561	46	109.524	489.037	304	337	227.476	487	0.549042	1.00418	0.467097
YOR167C	RPS28A,RPS33A	203	4280	3079.14	47	111.905	2967.23	2550	1319	1207.1	2955	14.5567	1.00414	0.408492
YPL259C	APM1,YAP54	1427	2561	1842.45	51	121.429	1721.02	1303	602	480.571	1714	1.20112	1.00409	0.28038
YBR058C-A	TSC3	242	829	596.403	19	45.2381	551.165	354	205	159.762	549	2.2686	1.00394	0.291005
YCR066W	RAD18	1463	879	632.374	59	140.476	491.898	531	332	191.524	490	0.334928	1.00387	0.390865
YKR029C	SET3	2255	1381	993.525	53	126.19	867.335	835	363	236.81	864	0.383149	1.00386	0.274085
YIL045W	PIG2	1616	865	622.302	94	223.81	398.493	486	276	52.1905	397	0.245668	1.00376	0.131462
YBR007C	DSF2	2210	1877	1350.36	85	202.381	1147.98	1112	516	313.619	1144	0.517647	1.00348	0.274143
YMR273C	ZDS1,CES1,CKM1,NRC1,OSS1	2747	2014	1448.92	140	333.333	1115.59	1133	681	347.667	1112	0.404805	1.00323	0.31265
YLR079W	SIC1,SDB25	854	1460	1050.36	36	85.7143	964.645	680	432	346.286	962	1.12646	1.00275	0.359964
YOR298W	MUM3	1439	571	410.791	50	119.048	291.744	309	204	84.9524	291	0.202224	1.00256	0.291933
YGL252C	RTG2	1766	2090	1503.6	115	273.81	1229.79	1193	764	490.19	1227	0.69479	1.00227	0.399503
YBL102W	SFT2	647	1304	938.129	88	209.524	728.606	776	584	374.476	727	1.12365	1.00221	0.515098
YLR058C	SHM2,SHMT2	1409	2785	2003.6	110	261.905	1741.69	1590	1139	877.095	1738	1.2335	1.00212	0.504658
YLR025W	SNF7,DID1,RNS4,VPL5,VPS32	722	1151	828.058	62	147.619	680.439	589	385	237.381	679	0.940443	1.00212	0.349604
YNR061C	-	659	751	540.288	43	102.381	437.907	405	330	227.619	437	0.663126	1.00208	0.520867
YPL064C	CWC27	905	1101	792.086	36	85.7143	706.372	664	385	299.286	705	0.779006	1.00195	0.424519
YIL126W	STH1,NPS1	4079	4318	3106.47	190	452.381	2654.09	2754	1166	713.619	2649	0.649424	1.00192	0.269392
YKR085C	MRPL20	587	830	597.122	32	76.1905	520.932	481	243	166.81	520	0.88586	1.00179	0.320788
YMR298W	LIP1	452	635	456.835	32	76.1905	380.644	281	171	94.8095	380	0.840708	1.00169	0.249499
YLR127C	APC2,RSI1,TID2	2561	2111	1518.71	248	590.476	928.229	1438	740	149.524	927	0.361968	1.00133	0.161299
YLR251W	SYM1	593	277	199.281	16	38.0952	161.185	252	105	66.9048	161	0.271501	1.00115	0.415558
YPR165W	RHO1	629	2068	1487.77	46	109.524	1378.25	1023	741	631.476	1377	2.18919	1.0009	0.458588
YBR278W	DPB3	605	497	357.554	30	71.4286	286.125	304	193	121.571	286	0.472727	1.00044	0.425075
YBR046C	ZTA1	1004	649	466.906	52	123.81	343.097	363	275	151.19	343	0.341633	1.00028	0.440789
YGL034C	-	365	181	130.216	19	45.2381	84.9777	103	81	35.7619	85	0.232877	0.999738	0.420728
YPL021W	ECM23,SRD2	563	142	102.158	11	26.1905	75.9678	93	63	36.8095	76	0.134991	0.999576	0.484336
YOR385W	-	872	1195	859.712	66	157.143	702.569	627	367	209.857	703	0.806193	0.999387	0.298517
YNL037C	IDH1	1082	1765	1269.78	88	209.524	1060.26	924	499	289.476	1061	0.980591	0.999303	0.272833
YKL133C	-	1391	724	520.863	74	176.19	344.673	480	279	102.81	345	0.248023	0.999052	0.297999
YCR016W	-	872	1197	861.151	30	71.4286	789.723	650	291	219.571	791	0.90711	0.998385	0.277587
YDR288W	NSE3	911	1467	1055.4	90	214.286	841.11	753	647	432.714	843	0.925357	0.997758	0.513303
YDL223C	HBT1	3140	1232	886.331	107	254.762	631.569	788	557	302.238	633	0.201592	0.997739	0.477469
YOR070C	GYP1,YOR29-21	1913	1596	1148.2	70	166.667	981.535	996	466	299.333	984	0.514375	0.997495	0.304201
YGR259C	-	440	166	119.424	20	47.619	71.8054	120	99	51.381	72	0.163636	0.997297	0.713624
YLR437C	DIF1	401	719	517.266	31	73.8095	443.457	364	204	130.19	445	1.10973	0.996532	0.292563
YNL034W	-	1838	602	433.094	80	190.476	242.617	467	309	118.524	244	0.132753	0.994333	0.485753
YPR136C	-	512	166	119.424	13	30.9524	88.4721	125	91	60.0476	89	0.173828	0.994068	0.674692
YDL075W	RPL31A,RPL34	762	8544	6146.76	78	185.714	5961.05	4291	2156	1970.29	5998	7.87139	0.993839	0.32849
YMR105C	PGM2,GAL5	1709	1032	742.446	97	230.952	511.494	587	475	244.048	515	0.301346	0.993192	0.473879
YDL216C	RRI1,CSN5,JAB1	1322	779	560.432	41	97.619	462.813	449	251	153.381	466	0.352496	0.99316	0.329144
YHL048W	COS8	1145	1049	754.676	30	71.4286	683.248	618	297	225.571	688	0.600873	0.993093	0.327865
YBR225W	-	2702	1453	1045.32	95	226.19	819.133	855	480	253.81	825	0.305329	0.992889	0.307648
YDR524C	AGE1,SAT1	1448	2560	1841.73	131	311.905	1529.82	1397	607	295.095	1541	1.06423	0.992746	0.191496
YIL102C-A	-	227	539	387.77	22	52.381	335.389	287	129	76.619	338	1.48899	0.992275	0.226684
YNL041C	COG6,COD2,SEC37	2519	1690	1215.83	96	228.571	987.256	1011	535	306.429	995	0.394998	0.992217	0.307968
YPL077C	-	722	417	300	21	50	250	190	131	81	252	0.34903	0.992063	0.321429
YPR047W	MSF1	1409	1055	758.993	138	328.571	430.421	617	419	90.4286	434	0.30802	0.991754	0.208361
YPR154W	PIN3,LSB2	647	1017	731.655	117	278.571	453.083	488	328	49.4286	457	0.706337	0.991429	0.108159
YNL100W	AIM37	704	1229	884.173	45	107.143	777.03	616	319	211.857	784	1.11364	0.991109	0.270226
YJR065C	ARP3,ACT4	1349	2380	1712.23	79	188.095	1524.13	1012	715	526.905	1538	1.1401	0.990985	0.342591
YPL056C	LCL1	305	262	188.489	28	66.6667	121.823	196	181	114.333	123	0.403279	0.990427	0.929539
YDR074W	TPS2,HOG2,PFK3	2690	2501	1799.28	138	328.571	1470.71	1367	917	588.429	1486	0.552416	0.98971	0.395982
YHR079C-A	SAE3,YHR079BC,YHR079C-B	361	95	68.3453	10	23.8095	44.5358	75	40	16.1905	45	0.124654	0.989684	0.359788
YHR088W	RPF1	887	1352	972.662	45	107.143	865.519	744	343	235.857	875	0.986471	0.989165	0.269551
YKR080W	MTD1	962	1259	905.755	73	173.81	731.946	736	437	263.19	740	0.769231	0.989116	0.355663
YBR233W	PBP2,HEK1	1241	976	702.158	54	128.571	573.587	456	257	128.429	580	0.467365	0.988943	0.221429
YHR212W-A	-	203	79	56.8345	11	26.1905	30.6441	51	19	-7.19048	31	0.152709	0.988518	-0.231951
YAL056C-A	YAL058C-A	350	148	106.475	14	33.3333	73.1415	88	56	22.6667	74	0.211429	0.988398	0.306306
YHR052W-A	-	194	139	100	20	47.619	52.381	143	58	10.381	53	0.273196	0.98832	0.195867
YNL212W	VID27	2348	1813	1304.32	83	197.619	1106.7	1088	650	452.381	1120	0.477002	0.988123	0.403912
YML092C	PRE8	752	1945	1399.28	35	83.3333	1315.95	1114	504	420.667	1334	1.77394	0.986467	0.315342
YML004C	GLO1	980	1302	936.691	62	147.619	789.072	707	508	360.381	800	0.816327	0.986339	0.450476
YPL228W	CET1,CES5	1649	1150	827.338	58	138.095	689.243	645	404	265.905	699	0.423893	0.986041	0.380407
YDL061C	RPS29B,YS29B	170	7110	5115.11	75	178.571	4936.54	4621	1490	1311.43	5008	29.4588	0.98573	0.261867
YOL056W	GPM3	911	878	631.655	30	71.4286	560.226	491	269	197.571	569	0.624588	0.98458	0.347226
YLR011W	LOT6	575	572	411.511	17	40.4762	371.035	226	140	99.5238	377	0.655652	0.984177	0.263989
YOR367W	SCP1	602	675	485.612	37	88.0952	397.516	397	240	151.905	404	0.671096	0.983951	0.376002
YIL051C	MMF1,IBM1	437	1108	797.122	15	35.7143	761.408	600	370	334.286	774	1.77117	0.983731	0.431894
YLR178C	TFS1,DKA1	659	466	335.252	21	50	285.252	208	175	125	290	0.440061	0.983627	0.431034
YPL054W	LEE1	905	423	304.317	44	104.762	199.555	282	149	44.2381	203	0.224309	0.983028	0.217922
YML091C	RPM2	3608	2477	1782.01	164	390.476	1391.54	1386	624	233.524	1416	0.392461	0.982725	0.164918
YDR344C	-	443	270	194.245	30	71.4286	122.816	181	105	33.5714	125	0.282167	0.982528	0.268571
YLR201C	COQ9,FMP53	782	649	466.906	60	142.857	324.049	334	220	77.1429	330	0.421995	0.981968	0.233766
YDL189W	RBS1	1373	1837	1321.58	61	145.238	1176.34	1077	541	395.762	1198	0.872542	0.981924	0.330352
YOR191W	ULS1,DIS1,RIS1,TID4	4859	3171	2281.29	274	652.381	1628.91	2014	1288	635.619	1659	0.341428	0.981865	0.383134
YOR021C	-	641	1328	955.396	39	92.8571	862.539	787	429	336.143	879	1.37129	0.981273	0.382415
YDR283C	GCN2,AAS1,AAS102,NDR2	4979	3349	2409.35	250	595.238	1814.11	2028	1245	649.762	1849	0.37136	0.981133	0.351413
YIL155C	GUT2	1949	1824	1312.23	102	242.857	1069.37	953	586	343.143	1090	0.559261	0.981076	0.31481
YIL010W	DOT5	647	602	433.094	41	97.619	335.474	433	315	217.381	342	0.528594	0.98092	0.635617
YLR055C	SPT8	1808	2257	1623.74	133	316.667	1307.07	1219	935	618.333	1333	0.737279	0.980551	0.463866
YMR173W-A	-	1184	167	120.144	27	64.2857	55.8582	82	113	48.7143	57	0.0481419	0.979968	0.854637
YGR104C	SRB5,MED18	923	825	593.525	44	104.762	488.763	489	221	116.238	499	0.540628	0.979486	0.232942
YDR204W	COQ4	1007	736	529.496	39	92.8571	436.639	431	282	189.143	446	0.4429	0.979012	0.424087
YOR130C	ORT1,ARG11	878	1112	800	54	128.571	671.429	671	312	183.429	686	0.781321	0.978759	0.267389
YOR103C	OST2	392	721	518.705	44	104.762	413.943	449	329	224.238	423	1.07908	0.978589	0.530114
YNR035C	ARC35,END9	1028	1623	1167.63	98	233.333	934.293	867	480	246.667	955	0.928988	0.978317	0.25829
YIL073C	SPO22,ZIP4	3017	1185	852.518	128	304.762	547.756	719	404	99.2381	560	0.185615	0.978136	0.177211
YDR391C	-	698	675	485.612	66	157.143	328.469	374	232	74.8571	336	0.481375	0.977585	0.222789
YIR002C	MPH1	2981	2237	1609.35	176	419.048	1190.3	1242	798	378.952	1218	0.408588	0.977262	0.311127
YHR018C	ARG4	1391	6190	4453.24	149	354.762	4098.48	3288	2258	1903.24	4195	3.01582	0.976991	0.453692
YFL023W	BUD27,URI1	2390	1929	1387.77	86	204.762	1183.01	1200	720	515.238	1211	0.506695	0.976885	0.425465
YPL283W-B	-	482	107	76.9784	11	26.1905	50.7879	66	43	16.8095	52	0.107884	0.976691	0.32326
YER189W	-	368	361	259.712	9	21.4286	238.284	179	93	71.5714	244	0.663043	0.976572	0.293326
YJL065C	DLS1	503	745	535.971	18	42.8571	493.114	385	213	170.143	505	1.00398	0.976464	0.336917
YNL222W	SSU72	620	972	699.281	17	40.4762	658.804	401	194	153.524	675	1.08871	0.976006	0.227443
YDR295C	HDA2,PLO2	2024	1390	1000	136	323.81	676.19	832	413	89.1905	693	0.342391	0.975744	0.128702
YPR086W	SUA7,SOH4	1037	1374	988.489	64	152.381	836.108	728	509	356.619	857	0.826422	0.975622	0.416125
YOR158W	PET123	956	1429	1028.06	35	83.3333	944.724	745	448	364.667	969	1.0136	0.974948	0.376333
YKL060C	FBA1,LOT1	1079	19318	13897.8	514	1223.81	12674	10141	8118	6894.19	13004	12.0519	0.974626	0.530159
YGR029W	ERV1	652	722	519.424	23	54.7619	464.663	439	246	191.238	477	0.731595	0.974135	0.400918
YLR259C	HSP60,CPN60,MIF4,MNA2	1718	4889	3517.27	172	409.524	3107.74	2507	2399	1989.48	3192	1.85797	0.973604	0.623269
YGR023W	MTL1	1655	809	582.014	54	128.571	453.443	578	312	183.429	466	0.281571	0.973054	0.393624
YDR311W	TFB1	1928	1753	1261.15	54	128.571	1132.58	975	458	329.429	1164	0.603734	0.973007	0.283014
YBR256C	RIB5	716	2275	1636.69	70	166.667	1470.02	1270	724	557.333	1511	2.11034	0.972882	0.368851
YDR054C	CDC34,DNA6,UBC3	887	1374	988.489	25	59.5238	928.965	682	497	437.476	955	1.07666	0.972739	0.45809
YKL087C	CYT2	674	1057	760.432	80	190.476	569.955	492	398	207.524	586	0.869436	0.97262	0.354136
YNL320W	-	854	859	617.986	46	109.524	508.462	569	343	233.476	523	0.612412	0.972202	0.446417
YJL089W	SIP4	2489	1043	750.36	131	311.905	438.455	901	716	404.095	451	0.181197	0.972184	0.895998
YDL076C	RXT3	884	881	633.813	65	154.762	479.051	473	232	77.2381	493	0.557692	0.971706	0.15667
YJL055W	-	737	1654	1189.93	37	88.0952	1101.83	819	542	453.905	1134	1.53867	0.971634	0.400269
YER035W	EDC2	437	999	718.705	35	83.3333	635.372	473	234	150.667	654	1.49657	0.971516	0.230377
YJL203W	PRP21,SPP91	842	758	545.324	52	123.81	421.514	415	227	103.19	434	0.515439	0.971231	0.237766
YAL013W	DEP1,FUN54	1217	1084	779.856	100	238.095	541.761	544	391	152.905	558	0.458505	0.970898	0.274023
YOL037C	-	353	115	82.7338	16	38.0952	44.6386	92	45	6.90476	46	0.130312	0.970404	0.150104
YOR346W	REV1	2957	2660	1913.67	210	500	1413.67	1729	1008	508	1457	0.492729	0.97026	0.348662
YFR033C	QCR6,COR3,UCR6	443	1251	900	19	45.2381	854.762	744	397	351.762	881	1.98871	0.970218	0.399276
YKR098C	UBP11	2153	979	704.317	99	235.714	468.602	495	357	121.286	483	0.224338	0.970191	0.251109
YGR111W	-	1202	1116	802.878	74	176.19	626.687	730	440	263.81	646	0.537438	0.970104	0.408374
YOR124C	UBP2	3818	2127	1530.22	160	380.952	1149.26	1382	862	481.048	1185	0.310372	0.969843	0.405947
YDR403W	DIT1	1610	693	498.561	75	178.571	319.99	507	286	107.429	330	0.204969	0.969666	0.325541
YBL029W	-	1130	1201	864.029	30	71.4286	792.6	501	310	238.571	818	0.723894	0.968949	0.291652
YOR261C	RPN8	1016	1148	825.899	38	90.4762	735.423	599	387	296.524	759	0.747047	0.968937	0.390677
YGL010W	-	524	629	452.518	31	73.8095	378.708	284	178	104.19	391	0.746183	0.968564	0.266472
YPR108W	RPN7	1289	1900	1366.91	80	190.476	1176.43	1069	661	470.524	1215	0.942591	0.968255	0.387262
YNL304W	YPT11	1253	1219	876.978	78	185.714	691.264	601	454	268.286	714	0.569832	0.968157	0.37575
YDL126C	CDC48	2507	5199	3740.29	226	538.095	3202.19	2986	2356	1817.9	3308	1.31951	0.968015	0.549548
YNL225C	CNM67	1745	1602	1152.52	80	190.476	962.042	882	488	297.524	994	0.569628	0.967849	0.29932
YCL034W	LSB5	1064	1047	753.237	42	100	653.237	570	318	218	675	0.634398	0.967759	0.322963
YDR514C	-	1451	1355	974.82	40	95.2381	879.582	926	504	408.762	909	0.626465	0.967637	0.449683
YOR114W	-	884	594	427.338	47	111.905	315.433	317	221	109.095	326	0.368778	0.967587	0.334648
YOR141C	ARP8	2645	2373	1707.19	273	650	1057.19	1412	776	126	1093	0.413233	0.967241	0.115279
YKL104C	GFA1	2153	4326	3112.23	169	402.381	2709.85	2338	1686	1283.62	2802	1.30144	0.967113	0.458108
YOR018W	ROD1,ART4	2513	1981	1425.18	140	333.333	1091.85	1071	579	245.667	1129	0.449264	0.967092	0.217597
YHR091C	MSR1	1931	1633	1174.82	93	221.429	953.392	803	591	369.571	986	0.510616	0.966929	0.374819
YLR390W-A	CCW14,ICWP,SSR1,YLR391W,YLR391W-A	716	2736	1968.35	60	142.857	1825.49	1611	871	728.143	1888	2.63687	0.96689	0.385669
YNR020C	ATP23	812	1029	740.288	62	147.619	592.669	633	409	261.381	613	0.754926	0.966833	0.426396
YHR142W	CHS7	950	2287	1645.32	132	314.286	1331.04	1337	796	481.714	1377	1.44947	0.966622	0.349829
YIL105C	SLM1,LIT2	2060	1532	1102.16	73	173.81	928.349	719	432	258.19	961	0.466505	0.966024	0.268669
YML046W	PRP39	1889	1650	1187.05	88	209.524	977.527	1021	485	275.476	1012	0.535733	0.965935	0.27221
YKL129C	MYO3	3818	2260	1625.9	190	452.381	1173.52	1359	1065	612.619	1215	0.318229	0.965859	0.504213
YMR148W	OSW5	446	348	250.36	20	47.619	202.741	192	121	73.381	210	0.470852	0.965432	0.349433
YIL070C	MAM33	800	924	664.748	36	85.7143	579.034	485	297	211.286	600	0.75	0.965057	0.352143
YMR258C	-	1661	1663	1196.4	90	214.286	982.117	1078	629	414.714	1018	0.612884	0.964752	0.407381
YGR163W	GTR2	1025	1285	924.46	37	88.0952	836.365	602	347	258.905	867	0.845854	0.964666	0.298621
YKR100C	SKG1,YKR099C-A	1067	1166	838.849	36	85.7143	753.135	588	393	307.286	781	0.731959	0.964321	0.393452
YFR040W	SAP155	3008	3208	2307.91	183	435.714	1872.2	2042	1020	584.286	1942	0.645612	0.964057	0.300868
YDR301W	CFT1,YHH1	4073	3320	2388.49	167	397.619	1990.87	1968	1151	753.381	2066	0.507243	0.963635	0.364657
YNL081C	SWS2	431	1126	810.072	29	69.0476	741.024	576	283	213.952	769	1.78422	0.963621	0.278222
YDL188C	PPH22,PPH2	1133	1072	771.223	54	128.571	642.652	563	464	335.429	667	0.588703	0.963496	0.502891
YMR134W	-	713	1037	746.043	33	78.5714	667.472	502	301	222.429	693	0.97195	0.963163	0.320965
YCL032W	STE50	1040	713	512.95	33	78.5714	434.378	420	249	170.429	451	0.433654	0.963145	0.37789
YPL253C	VIK1	1943	1734	1247.48	94	223.81	1023.67	915	472	248.19	1063	0.547092	0.963003	0.233481
YLR268W	SEC22,SLY2,TSL26	644	750	539.568	24	57.1429	482.425	455	248	190.857	501	0.77795	0.962925	0.380952
YPR093C	ASR1	866	937	674.101	64	152.381	521.72	525	356	203.619	543	0.627021	0.96081	0.374989
YDR058C	TGL2	980	588	423.022	53	126.19	296.831	341	212	85.8095	309	0.315306	0.960618	0.277701
YDR432W	NPL3,MTR13,MTS1,NAB1,NOP3	1244	2662	1915.11	71	169.048	1746.06	1380	754	584.952	1818	1.46141	0.960429	0.321756
YGL210W	YPT32	668	1090	784.173	42	100	684.173	647	355	255	713	1.06737	0.959569	0.357644
YBR112C	CYC8,CRT8,SSN6	2900	3668	2638.85	178	423.81	2215.04	2090	1084	660.19	2310	0.796552	0.958892	0.285797
YDL225W	SHS1,SEP7	1655	1539	1107.19	92	219.048	888.147	824	476	256.952	927	0.560121	0.958087	0.277187
YMR110C	HFD1	1598	1555	1118.71	118	280.952	837.753	831	629	348.048	875	0.547559	0.957432	0.397769
YNL237W	YTP1	1379	939	675.54	108	257.143	418.397	572	378	120.857	437	0.316896	0.95743	0.276561
YFR045W	-	1001	508	365.468	51	121.429	244.039	319	176	54.5714	255	0.254745	0.957016	0.214006
YPR094W	RDS3	323	404	290.647	14	33.3333	257.314	195	136	102.667	269	0.832817	0.956558	0.38166
YNR049C	MSO1	632	755	543.165	27	64.2857	478.88	392	291	226.714	501	0.792722	0.955848	0.452524
YPL218W	SAR1	711	2288	1646.04	66	157.143	1488.9	1090	601	443.857	1558	2.19128	0.955648	0.284889
YIL033C	BCY1,SRA1	1250	1501	1079.86	74	176.19	903.666	683	658	481.81	946	0.7568	0.955249	0.509312
YIL060W	-	434	199	143.165	14	33.3333	109.832	117	111	77.6667	115	0.264977	0.955062	0.675362
YGR233C	PHO81,VAC6,phoS	3536	2775	1996.4	214	509.524	1486.88	1577	973	463.476	1557	0.440328	0.954964	0.297673
YDL122W	UBP1	2429	3443	2476.98	220	523.81	1953.17	2089	1095	571.19	2046	0.842322	0.954628	0.279174
YBR297W	MAL33,MAL3R,MALR	1406	799	574.82	49	116.667	458.153	491	306	189.333	480	0.341394	0.954486	0.394444
YML119W	-	1073	1338	962.59	175	416.667	545.923	712	424	7.33333	572	0.533085	0.954411	0.0128205
YGR070W	ROM1,SKC1	3467	2108	1516.55	275	654.762	861.785	1247	868	213.238	903	0.260456	0.954358	0.236144
YOR013W	IRC11	470	179	128.777	10	23.8095	104.967	76	77	53.1905	110	0.234043	0.95425	0.48355
YLR240W	VPS34,END12,PEP15,STT8,VPL7,VPS7,VPT29	2627	1698	1221.58	96	228.571	993.011	1057	601	372.429	1041	0.39627	0.953901	0.35776
YOR245C	DGA1	1256	1010	726.619	66	157.143	569.476	617	382	224.857	597	0.475318	0.953896	0.376645
YER181C	-	323	161	115.827	15	35.7143	80.1131	112	49	13.2857	84	0.260062	0.953727	0.158163
YNL009W	IDP3	1262	628	451.799	66	157.143	294.656	411	248	90.8571	309	0.244849	0.953578	0.294036
YHR174W	ENO2	1313	17490	12582.7	463	1102.38	11480.4	9130	9024	7921.62	12045	9.17365	0.953122	0.657669
YGL181W	GTS1,FHT1,LSR1	1190	1545	1111.51	121	288.095	823.416	982	545	256.905	864	0.72605	0.953027	0.297343
YGR154C	GTO1	1070	799	574.82	51	121.429	453.392	431	276	154.571	476	0.44486	0.952503	0.32473
YJR125C	ENT3	1226	1400	1007.19	47	111.905	895.289	650	434	322.095	940	0.766721	0.952436	0.342655
YDR098C	GRX3	752	1184	851.799	51	121.429	730.37	578	388	266.571	767	1.01995	0.952242	0.347551
YHL043W	ECM34	512	227	163.309	29	69.0476	94.2617	151	104	34.9524	99	0.193359	0.952139	0.353054
YKL028W	TFA1	1448	1949	1402.16	44	104.762	1297.4	1125	652	547.238	1363	0.941298	0.951868	0.401495
YGL122C	NAB2	1577	3022	2174.1	74	176.19	1997.91	1874	820	643.81	2099	1.33101	0.951839	0.306722
YGR098C	ESP1	4892	3180	2287.77	335	797.619	1490.15	1739	977	179.381	1566	0.320114	0.951565	0.114547
YOR284W	HUA2	731	611	439.568	24	57.1429	382.425	334	175	117.857	402	0.549932	0.951307	0.293177
YIR030C	DCG1	734	521	374.82	32	76.1905	298.63	231	159	82.8095	314	0.427793	0.95105	0.263725
YLR181C	VTA1	992	1068	768.345	37	88.0952	680.25	603	336	247.905	716	0.721774	0.95007	0.346236
YMR289W	ABZ2	1124	860	618.705	46	109.524	509.181	576	287	177.476	536	0.476868	0.949965	0.331112
YER021W	RPN3,SUN2	1571	2537	1825.18	66	157.143	1668.04	1526	918	760.857	1756	1.11776	0.949907	0.43329
YOR150W	MRPL23	491	729	524.46	24	57.1429	467.318	430	244	186.857	492	1.00204	0.949832	0.379791
YHR133C	NSG1	875	1490	1071.94	100	238.095	833.847	727	861	622.905	878	1.00343	0.949712	0.709459
YJR093C	FIP1	983	892	641.727	39	92.8571	548.869	494	266	173.143	578	0.587996	0.949601	0.299555
YDL174C	DLD1	1763	2353	1692.81	128	304.762	1388.04	1384	876	571.238	1462	0.829268	0.949414	0.390724
YIR003W	AIM21	2039	1375	989.209	75	178.571	810.637	782	402	223.429	855	0.419323	0.948114	0.26132
YKL115C	-	392	279	200.719	19	45.2381	155.481	148	97	51.7619	164	0.418367	0.948057	0.315621
YIL014C-A	YIL015C-A	314	250	179.856	21	50	129.856	173	107	57	137	0.436306	0.947855	0.416058
YDR035W	ARO3	1112	3245	2334.53	107	254.762	2079.77	1572	1188	933.238	2195	1.97392	0.947504	0.425165
YJL066C	MPM1	758	650	467.626	52	123.81	343.816	348	251	127.19	363	0.478892	0.947153	0.350387
YDR001C	NTH1	2255	2427	1746.04	160	380.952	1365.09	1362	889	508.048	1442	0.639468	0.946665	0.352322
YPR160W	GPH1	2708	1179	848.201	146	347.619	500.582	727	641	293.381	529	0.195347	0.946281	0.554595
YJL143W	TIM17,MIM17,MPI2,SMS1	476	1728	1243.17	52	123.81	1119.36	866	543	419.19	1183	2.48529	0.946201	0.354345
YDL073W	-	2954	2490	1791.37	185	440.476	1350.89	1359	697	256.524	1428	0.483412	0.946002	0.179639
YPR073C	LTP1	485	547	393.525	35	83.3333	310.192	335	223	139.667	328	0.676289	0.945707	0.425813
YPR168W	NUT2,MED10	473	889	639.568	45	107.143	532.425	538	278	170.857	563	1.19027	0.945694	0.303476
YBR165W	UBS1	833	1018	732.374	30	71.4286	660.946	610	344	272.571	699	0.839136	0.945559	0.389945
YPR166C	MRP2	347	737	530.216	33	78.5714	451.644	459	210	131.429	478	1.37752	0.944863	0.274955
YNL332W	THI12	1022	427	307.194	60	142.857	164.337	341	210	67.1429	174	0.170254	0.944466	0.385878
YOL053W	AIM39	1187	697	501.439	35	83.3333	418.106	361	267	183.667	443	0.37321	0.943805	0.414597
YGL150C	INO80	4469	3140	2258.99	178	423.81	1835.18	1967	1258	834.19	1945	0.43522	0.943539	0.42889
YDR529C	QCR7,COR4,CRO1,UCR7	383	847	609.353	19	45.2381	564.114	518	307	261.762	598	1.56136	0.943335	0.437729
YDR121W	DPB4	590	523	376.259	19	45.2381	331.021	306	140	94.7619	351	0.594915	0.943079	0.269977
YPL173W	MRPL40	893	1223	879.856	105	250	629.856	805	566	316	668	0.74804	0.942898	0.473054
YOL073C	-	968	824	592.806	78	185.714	407.091	497	302	116.286	432	0.446281	0.942341	0.26918
YLL006W	MMM1,YME6	1280	906	651.799	53	126.19	525.608	515	287	160.81	558	0.435937	0.94195	0.288189
YNL042W-B	-	257	1121	806.475	111	264.286	542.189	674	433	168.714	576	2.24125	0.941301	0.292907
YKL204W	EAP1	1898	1908	1372.66	82	195.238	1177.42	1094	501	305.762	1251	0.659115	0.941186	0.244414
YDR197W	CBS2,CBP7	1169	976	702.158	36	85.7143	616.444	608	284	198.286	655	0.560308	0.941136	0.302726
YBL052C	SAS3	2495	1678	1207.19	93	221.429	985.766	1055	617	395.571	1048	0.42004	0.940616	0.377454
YBR116C	-	527	88	63.3094	10	23.8095	39.4998	58	33	9.19048	42	0.0796964	0.940472	0.218821
YJR130C	STR2	1919	1868	1343.88	68	161.905	1181.98	1064	678	516.095	1257	0.655029	0.940318	0.410577
YMR178W	-	824	1054	758.273	46	109.524	648.75	611	371	261.476	690	0.837379	0.940217	0.378951
YBR022W	POA1	533	568	408.633	20	47.619	361.014	282	191	143.381	384	0.72045	0.940141	0.373388
YBR060C	ORC2,RRR1,SIR5	1862	1775	1276.98	125	297.619	979.359	977	640	342.381	1042	0.559613	0.939884	0.328581
YKL005C	BYE1	1784	1348	969.784	90	214.286	755.498	828	444	229.714	804	0.450673	0.939675	0.285714
YEL007W	TOS9	2000	3136	2256.12	58	138.095	2118.02	1710	746	607.905	2254	1.127	0.939672	0.2697
YPL216W	-	3308	1993	1433.81	161	383.333	1050.48	1199	728	344.667	1118	0.337969	0.939606	0.308289
YDR175C	RSM24	959	1247	897.122	49	116.667	780.456	802	408	291.333	831	0.866528	0.939176	0.350582
YDL135C	RDI1	608	1054	758.273	27	64.2857	693.988	578	354	289.714	739	1.21546	0.93909	0.392036
YNL061W	NOP2,YNA1	1856	3263	2347.48	89	211.905	2135.58	2008	1020	808.095	2275	1.22575	0.938715	0.355207
YEL038W	UTR4	683	782	562.59	25	59.5238	503.066	377	252	192.476	536	0.784773	0.938556	0.359097
YCR009C	RVS161,END6,FUS7,SPE161	797	939	675.54	24	57.1429	618.397	497	298	240.857	659	0.826851	0.938387	0.365489
YAL060W	BDH1,BDH	1148	1791	1288.49	90	214.286	1074.2	938	643	428.714	1145	0.997387	0.938169	0.374423
YGL226W	MTC3	371	867	623.741	26	61.9048	561.836	546	250	188.095	599	1.61456	0.937957	0.314015
YOL031C	SIL1,SLS1	1265	1170	841.727	40	95.2381	746.489	709	432	336.762	796	0.629249	0.9378	0.423068
YDR073W	SNF11	509	483	347.482	14	33.3333	314.149	224	134	100.667	335	0.658153	0.937757	0.300498
YNL044W	YIP3	609	1734	1247.48	40	95.2381	1152.24	1090	570	474.762	1230	2.0197	0.936784	0.385985
YHR177W	GON3	1361	740	532.374	69	164.286	368.088	421	229	64.7143	393	0.288758	0.936612	0.164667
YIL027C	KRE27,EMC5	425	767	551.799	17	40.4762	511.322	460	226	185.524	546	1.28471	0.936488	0.339787
YIL075C	RPN2,SEN3	2837	4102	2951.08	126	300	2651.08	2092	1358	1058	2831	0.997885	0.936446	0.37372
YHR063C	PAN5	1139	1403	1009.35	50	119.048	890.305	806	491	371.952	951	0.834943	0.936178	0.391117
YGR051C	-	323	116	83.4532	15	35.7143	47.739	66	58	22.2857	51	0.157895	0.936058	0.436975
YBL085W	BOI1,BOB1,GIN7	2942	2267	1630.94	135	321.429	1309.51	1253	679	357.571	1399	0.475527	0.936031	0.255591
YDL044C	MTF2,NAM1	1322	944	679.137	47	111.905	567.232	459	314	202.095	606	0.458396	0.936026	0.33349
YER071C	-	380	500	359.712	19	45.2381	314.474	233	133	87.7619	336	0.884211	0.935935	0.261196
YGL133W	ITC1	3794	3041	2187.77	174	414.286	1773.48	1739	938	523.714	1895	0.499473	0.935875	0.276366
YKR065C	PAM17,FMP18	593	823	592.086	38	90.4762	501.61	428	344	253.524	536	0.903879	0.93584	0.472992
YLL046C	RNP1	749	227	163.309	23	54.7619	108.547	142	87	32.2381	116	0.154873	0.935754	0.277915
YGR015C	-	986	908	653.237	58	138.095	515.142	437	288	149.905	551	0.558824	0.934922	0.272059
YBL001C	ECM15	314	919	661.151	37	88.0952	573.056	466	289	200.905	613	1.95223	0.934838	0.32774
YHR171W	ATG7,APG11,APG7,CVT2	1892	1062	764.029	122	290.476	473.553	672	456	165.524	507	0.26797	0.934029	0.326477
YMR085W	-	1298	538	387.05	52	123.81	263.241	439	328	204.19	282	0.217257	0.933478	0.72408
YLR458W	-	380	162	116.547	27	64.2857	52.261	91	73	8.71429	56	0.147368	0.933233	0.155612
YJL129C	TRK1	3707	2583	1858.27	141	335.714	1522.56	1451	838	502.286	1632	0.440248	0.932941	0.307773
YOR035C	SHE4,DIM1	2369	1912	1375.54	173	411.905	963.635	1204	821	409.095	1033	0.436049	0.932851	0.396026
YNL144C	-	2222	1028	739.568	92	219.048	520.521	721	372	152.952	558	0.251125	0.932833	0.274108
YPL242C	IQG1,CYK1	4487	4412	3174.1	359	854.762	2319.34	2693	1784	929.238	2487	0.554268	0.932585	0.373638
YKL145W	RPT1,CIM5,YTA3	1403	2011	1446.76	97	230.952	1215.81	1223	746	515.048	1304	0.929437	0.93237	0.394975
YNL157W	IGO1	506	983	707.194	25	59.5238	647.67	453	320	260.476	695	1.37352	0.9319	0.374786
YIL150C	MCM10,DNA43	1715	1612	1159.71	100	238.095	921.617	887	418	179.905	989	0.576676	0.931868	0.181906
YDL235C	YPD1	503	1113	800.719	17	40.4762	760.243	567	262	221.524	816	1.62227	0.931671	0.271475
YNL001W	DOM34	1160	1301	935.971	50	119.048	816.924	689	327	207.952	877	0.756034	0.931498	0.237118
YBR179C	FZO1	2567	1664	1197.12	110	261.905	935.218	977	616	354.095	1004	0.391118	0.931492	0.352685
YGL232W	TAN1	927	1123	807.914	33	78.5714	729.342	578	283	204.429	783	0.84466	0.931472	0.261084
YGL025C	PGD1,HRS1,MED3	1193	1003	721.583	59	140.476	581.107	499	285	144.524	624	0.523051	0.93126	0.231609
YJL131C	AIM23	1070	691	497.122	59	140.476	356.646	393	215	74.5238	383	0.357944	0.931191	0.194579
YGR181W	TIM13	317	366	263.309	16	38.0952	225.214	235	127	88.9048	242	0.763407	0.930637	0.367375
YPR104C	FHL1,SPP42	2810	2108	1516.55	123	292.857	1223.69	1084	611	318.143	1315	0.467972	0.930562	0.241934
YLR135W	SLX4	2246	1564	1125.18	101	240.476	884.704	892	386	145.524	951	0.423419	0.930288	0.153022
YOL040C	RPS15,RPS21	428	5195	3737.41	87	207.143	3530.27	2960	1737	1529.86	3796	8.86916	0.929997	0.403018
YMR254C	-	308	99	71.223	10	23.8095	47.4135	75	52	28.1905	51	0.165584	0.929676	0.552754
YLR113W	HOG1,SSK3	1307	2531	1820.86	72	171.429	1649.43	1442	735	563.571	1775	1.35807	0.929259	0.317505
YNR034W	SOL1	965	771	554.676	71	169.048	385.629	389	311	141.952	415	0.430052	0.929226	0.342054
YER028C	MIG3	1184	854	614.388	54	128.571	485.817	506	251	122.429	523	0.441723	0.928905	0.234089
YNL244C	SUI1,MOF2,RFR1	326	2213	1592.09	18	42.8571	1549.23	1362	783	740.143	1668	5.11656	0.928794	0.443731
YCR006C	-	473	418	300.719	28	66.6667	234.053	310	301	234.333	252	0.53277	0.928781	0.929894
YDL237W	AIM6,LRC1	1172	1181	849.64	80	190.476	659.164	669	379	188.524	710	0.605802	0.9284	0.265526
YOR357C	SNX3,GRD19	488	1122	807.194	24	57.1429	750.051	484	293	235.857	808	1.65574	0.928281	0.291902
YBR097W	VPS15,GRD8,VAC4,VPL19,VPS40	4364	2269	1632.37	232	552.381	1079.99	1537	970	417.619	1164	0.266728	0.927829	0.358779
YML105C	SEC65	821	901	648.201	53	126.19	522.011	493	294	167.81	563	0.685749	0.927195	0.298063
YMR115W	MGR3,FMP24	1505	1400	1007.19	147	350	657.194	715	463	113	709	0.471096	0.926931	0.159379
YDR194C	MSS116	1994	3243	2333.09	125	297.619	2035.47	1766	1056	758.381	2196	1.1013	0.926901	0.345347
YHR030C	SLT2,BYC2,MPK1,SLK2	1454	2909	2092.81	93	221.429	1871.38	1475	782	560.571	2019	1.38858	0.926883	0.277648
YPL156C	PRM4	854	460	330.935	23	54.7619	276.173	284	140	85.2381	298	0.348946	0.926756	0.286034
YMR226C	TMA29	803	1430	1028.78	85	202.381	826.396	692	526	323.619	892	1.11083	0.926453	0.362802
YNL101W	AVT4	2141	2982	2145.32	179	426.19	1719.13	1613	1283	856.81	1857	0.867352	0.925758	0.461394
YIL065C	FIS1,MDV2	467	457	328.777	30	71.4286	257.348	257	173	101.571	278	0.595289	0.925714	0.365365
YDR181C	SAS4	1445	917	659.712	52	123.81	535.903	558	237	113.19	579	0.400692	0.925566	0.195493
YNL220W	ADE12,BRA9	1301	1841	1324.46	56	133.333	1191.13	957	791	657.667	1287	0.989239	0.925507	0.511008
YDR227W	SIR4,ASD1,STE9,UTH2	4076	2464	1772.66	195	464.286	1308.38	1561	765	300.714	1414	0.346909	0.925301	0.212669
YER091C	MET6	2303	6886	4953.96	339	807.143	4146.81	3662	2836	2028.86	4482	1.94616	0.925215	0.452668
YNL156C	NSG2	899	1231	885.612	53	126.19	759.421	575	511	384.81	821	0.913237	0.924995	0.468708
YMR067C	UBX4,CUI1	1250	1153	829.496	66	157.143	672.354	609	356	198.857	727	0.5816	0.924833	0.273531
YDL133C-A	RPL41B,RPL47B,YDL134C-A	77	1587	1141.73	36	85.7143	1056.01	679	421	335.286	1143	14.8442	0.923895	0.293338
YKL075C	-	1352	1119	805.036	47	111.905	693.131	621	304	192.095	751	0.555473	0.922944	0.255786
YJL204C	RCY1	2522	1662	1195.68	108	257.143	938.541	864	517	259.857	1017	0.403251	0.922852	0.255513
YKL131W	-	521	164	117.986	17	40.4762	77.5094	146	86	45.5238	84	0.161228	0.922731	0.54195
YHR159W	-	1514	995	715.827	55	130.952	584.875	597	378	247.048	634	0.418758	0.922516	0.389665
YIL058W	-	284	80	57.554	11	26.1905	31.3635	80	31	4.80952	34	0.119718	0.922455	0.141457
YGR238C	KEL2	2648	1635	1176.26	107	254.762	921.497	1075	671	416.238	999	0.377266	0.92242	0.416655
YMR072W	ABF2	551	918	660.432	11	26.1905	634.241	378	266	239.81	688	1.24864	0.921862	0.34856
YGR250C	-	2345	1899	1366.19	134	319.048	1047.14	1111	640	320.952	1136	0.484435	0.921778	0.282529
YLR414C	PUN1	791	2406	1730.94	57	135.714	1595.22	1129	565	429.286	1731	2.18837	0.92156	0.247999
YKR064W	OAF3	2591	1555	1118.71	101	240.476	878.229	957	554	313.524	953	0.367812	0.921541	0.328986
YOL009C	MDM12	815	752	541.007	40	95.2381	445.769	415	254	158.762	484	0.593865	0.921011	0.32802
YLR173W	-	1826	1323	951.799	117	278.571	673.227	860	605	326.429	731	0.400329	0.920967	0.446551
YOL003C	PFA4	1136	1184	851.799	99	235.714	616.084	686	413	177.286	669	0.588908	0.920903	0.265001
YHR146W	CRP1	1397	2075	1492.81	91	216.667	1276.14	1145	532	315.333	1386	0.992126	0.920735	0.227513
YOL034W	SMC5	3281	2274	1635.97	118	280.952	1355.02	1499	736	455.048	1472	0.448644	0.920529	0.309136
YDR027C	VPS54,CGP1,LUV1,TCS3	2669	2068	1487.77	119	283.333	1204.44	1156	662	378.667	1309	0.490446	0.92012	0.289279
YHR021C	RPS27B	798	8620	6201.44	153	364.286	5837.15	5124	2044	1679.71	6346	7.95238	0.919816	0.264689
YBR292C	-	371	202	145.324	17	40.4762	104.848	148	148	107.524	114	0.307278	0.919715	0.943191
YDR429C	TIF35	824	2261	1626.62	47	111.905	1514.71	1109	630	518.095	1647	1.99879	0.919681	0.314569
YOR181W	LAS17,BEE1	1901	2209	1589.21	311	740.476	848.732	984	693	-47.4762	923	0.485534	0.919537	-0.0514368
YDL211C	-	1118	953	685.612	49	116.667	568.945	514	363	246.333	619	0.553667	0.919135	0.397954
YGL105W	ARC1	1130	2934	2110.79	79	188.095	1922.7	1618	865	676.905	2092	1.85133	0.919071	0.323568
YMR118C	-	590	247	177.698	26	61.9048	115.793	167	97	35.0952	126	0.213559	0.918993	0.278534
YNL306W	MRPS18	653	1224	880.576	48	114.286	766.29	721	430	315.714	834	1.27718	0.918813	0.378554
YDL092W	SRP14	440	899	646.763	22	52.381	594.382	531	305	252.619	647	1.47045	0.918673	0.390447
YLR321C	SFH1	1280	1268	912.23	93	221.429	690.802	797	331	109.571	752	0.5875	0.918619	0.145707
YOR029W	-	335	128	92.0863	19	45.2381	46.8482	76	63	17.7619	51	0.152239	0.918593	0.348273
YCL050C	APA1,DTP1	965	1075	773.381	32	76.1905	697.191	635	303	226.81	759	0.786528	0.918565	0.298827
YML052W	SUR7	908	3642	2620.14	121	288.095	2332.05	1806	1031	742.905	2539	2.79626	0.918491	0.292597
YDR153C	ENT5	1235	1685	1212.23	45	107.143	1105.09	912	424	316.857	1204	0.974899	0.917847	0.26317
YPL096W	PNG1	1091	848	610.072	30	71.4286	538.643	473	305	233.571	587	0.538038	0.917621	0.397907
YDL097C	RPN6,NAS4	1304	2256	1623.02	72	171.429	1451.59	1245	741	569.571	1582	1.21319	0.917568	0.360033
YNL319W	-	440	209	150.36	20	47.619	102.741	166	146	98.381	112	0.254545	0.917327	0.878401
YLR005W	SSL1	1385	1161	835.252	58	138.095	697.157	660	416	277.905	760	0.548736	0.917311	0.365664
YCR002C	CDC10	968	1861	1338.85	100	238.095	1100.75	1028	557	318.905	1200	1.23967	0.917295	0.265754
YGR063C	SPT4	308	941	676.978	19	45.2381	631.74	519	338	292.762	689	2.23701	0.916895	0.424908
YPL038W	MET31	533	590	424.46	20	47.619	376.841	338	188	140.381	411	0.771107	0.916889	0.341559
YDR497C	ITR1	1754	10156	7306.47	213	507.143	6799.33	5440	4771	4263.86	7416	4.22805	0.916846	0.574954
YML131W	-	1097	545	392.086	50	119.048	273.039	369	259	139.952	298	0.27165	0.916237	0.469639
YJR055W	HIT1	494	427	307.194	14	33.3333	273.861	232	156	122.667	299	0.605263	0.915923	0.410256
YPR011C	-	980	911	655.396	41	97.619	557.777	538	306	208.381	609	0.621429	0.915889	0.342169
YOL013C	HRD1,DER3	1655	1069	769.065	68	161.905	607.16	644	471	309.095	663	0.400604	0.915777	0.466207
YAL008W	FUN14	596	475	341.727	57	135.714	206.012	355	255	119.286	225	0.377517	0.91561	0.530159
YOR372C	NDD1	1664	2129	1531.65	133	316.667	1214.99	1201	587	270.333	1327	0.797476	0.91559	0.203718
YAL046C	AIM1	356	488	351.079	21	50	301.079	221	135	85	329	0.924157	0.915134	0.258359
YNL103W	MET4	2018	2435	1751.8	65	154.762	1597.04	1439	824	669.238	1746	0.865213	0.914683	0.383298
YDR478W	SNM1	596	629	452.518	28	66.6667	385.851	428	252	185.333	422	0.708054	0.91434	0.439179
YEL027W	VMA3,CLS7,CUP5,GEF2	482	4425	3183.45	199	473.81	2709.64	2094	1636	1162.19	2966	6.15353	0.913568	0.391838
YJR110W	YMR1	2066	1505	1082.73	105	250	832.734	981	550	300	912	0.441433	0.913085	0.328947
YGR095C	RRP46	671	625	449.64	26	61.9048	387.736	405	197	135.095	425	0.633383	0.912319	0.317871
YIL072W	HOP1	1817	532	382.734	57	135.714	247.02	359	221	85.2857	271	0.149147	0.911511	0.314707
YDL029W	ARP2,ACT2	1298	2179	1567.63	106	252.381	1315.24	1175	743	490.619	1443	1.11171	0.911466	0.339999
YCR015C	-	953	878	631.655	46	109.524	522.131	466	260	150.476	573	0.601259	0.911223	0.262611
YLR464W	-	929	349	251.079	14	33.3333	217.746	242	99	65.6667	239	0.257266	0.91107	0.274756
YGL151W	NUT1,MED5	3398	2720	1956.83	155	369.048	1587.79	1521	872	502.952	1743	0.512949	0.910951	0.288556
YOL042W	NGL1	1091	800	575.54	49	116.667	458.873	430	235	118.333	504	0.461962	0.910462	0.234788
YDR132C	-	1487	1093	786.331	99	235.714	550.617	717	348	112.286	605	0.406859	0.91011	0.185596
YBL067C	UBP13	2243	1611	1158.99	118	280.952	878.04	977	569	288.048	965	0.430227	0.909886	0.298495
YHR129C	ARP1,ACT5	1154	1048	753.957	44	104.762	649.195	538	327	222.238	714	0.618718	0.909237	0.311258
YCR028C-A	RIM1	490	749	538.849	24	57.1429	481.706	373	181	123.857	530	1.08163	0.908879	0.233693
YHR081W	LRP1,RRP47,YC1D	554	986	709.353	43	102.381	606.972	445	276	173.619	668	1.20578	0.90864	0.259909
YIR025W	MND2	1106	789	567.626	53	126.19	441.435	382	230	103.81	486	0.439421	0.908303	0.2136
YNL119W	NCS2,TUC2	1481	2217	1594.96	100	238.095	1356.87	1236	385	146.905	1494	1.00878	0.908212	0.0983298
YGR101W	PCP1,MDM37,RBD1	1040	1231	885.612	84	200	685.612	615	466	266	755	0.725962	0.908095	0.352318
YKL151C	-	1013	612	440.288	45	107.143	333.145	374	314	206.857	367	0.36229	0.907752	0.563643
YFR010W	UBP6	1499	1480	1064.75	76	180.952	883.796	883	446	265.048	974	0.649767	0.907388	0.272123
YMR035W	IMP2	533	437	314.388	17	40.4762	273.912	240	122	81.5238	302	0.566604	0.906994	0.269946
YPR203W	-	308	280	201.439	13	30.9524	170.486	175	109	78.0476	188	0.61039	0.906843	0.415147
YER116C	SLX8	824	674	484.892	30	71.4286	413.464	391	194	122.571	456	0.553398	0.906718	0.268797
YER074W-A	YOS1	470	756	543.885	27	64.2857	479.599	422	255	190.714	529	1.12553	0.906615	0.360518
YOR014W	RTS1,SCS1	2273	2063	1484.17	88	209.524	1274.65	1073	756	546.476	1406	0.618566	0.906578	0.388674
YGR090W	UTP22	3713	4477	3220.86	208	495.238	2725.63	2442	1117	621.762	3007	0.809857	0.906427	0.206772
YMR087W	-	854	954	686.331	77	183.333	502.998	447	375	191.667	555	0.649883	0.906302	0.345345
YLR310C	CDC25,CDC25',CTN1	4769	3328	2394.24	186	442.857	1951.39	1935	1315	872.143	2154	0.451667	0.905937	0.404895
YNR021W	-	1214	2121	1525.9	85	202.381	1323.52	1229	667	464.619	1461	1.20346	0.905899	0.318014
YHR093W	AHT1	548	382	274.82	50	119.048	155.773	282	187	67.9524	172	0.313869	0.905654	0.395072
YBR212W	NGR1,RBP1	2018	1366	982.734	104	247.619	735.115	831	475	227.381	812	0.402379	0.905314	0.280026
YLR102C	APC9	797	533	383.453	39	92.8571	290.596	244	143	50.1429	321	0.40276	0.905284	0.156208
YOL091W	SPO21,MPC70	1829	754	542.446	94	223.81	318.637	431	280	56.1905	352	0.192455	0.905217	0.159632
YPL099C	AIM43,FMP14	548	458	329.496	35	83.3333	246.163	249	193	109.667	272	0.49635	0.905011	0.403186
YER163C	-	698	874	628.777	41	97.619	531.158	373	280	182.381	587	0.840974	0.904869	0.3107
YDR462W	MRPL28	443	590	424.46	24	57.1429	367.318	364	247	189.857	406	0.916479	0.904723	0.467628
YJL096W	MRPL49	485	761	547.482	24	57.1429	490.339	265	200	142.857	542	1.11753	0.904685	0.263574
YPL247C	-	1571	1092	785.612	113	269.048	516.564	618	448	178.952	571	0.363463	0.904665	0.313402
YGL093W	SPC105	2753	2146	1543.88	131	311.905	1231.98	1219	703	391.095	1362	0.494733	0.904538	0.287148
YLR165C	PUS5	764	518	372.662	19	45.2381	327.424	297	211	165.762	362	0.473822	0.904486	0.457906
YLR179C	-	605	1292	929.496	58	138.095	791.401	618	376	237.905	875	1.44628	0.904458	0.271891
YMR168C	CEP3,CBF3,CBF3B,CSL1	1826	1905	1370.5	91	216.667	1153.84	1136	734	517.333	1276	0.698795	0.904261	0.405434
YKL010C	UFD4	4451	3667	2638.13	263	626.19	2011.94	2253	1518	891.81	2225	0.499888	0.904242	0.400813
YDR231C	COX20	617	710	510.791	22	52.381	458.41	364	246	193.619	507	0.821718	0.904163	0.381892
YER046W	SPO73	431	326	234.532	18	42.8571	191.675	236	86	43.1429	212	0.491879	0.904128	0.203504
YHR058C	MED6	887	1086	781.295	95	226.19	555.104	651	326	99.8095	614	0.692221	0.904079	0.162556
YPL194W	DDC1	1838	997	717.266	64	152.381	564.885	646	406	253.619	625	0.340044	0.903816	0.40579
YPL008W	CHL1,CTF1,LPA9,MCM12	2585	1616	1162.59	119	283.333	879.257	938	547	263.667	973	0.376402	0.903655	0.270983
YOR355W	GDS1	1568	2440	1755.4	76	180.952	1574.44	1427	692	511.048	1743	1.11161	0.903295	0.2932
YHL023C	NPR3,RMD11	3440	1794	1290.65	121	288.095	1002.55	1130	576	287.905	1110	0.322674	0.9032	0.259374
YDL064W	UBC9	583	697	501.439	21	50	451.439	412	264	214	500	0.857633	0.902878	0.428
YLR419W	-	4307	2602	1871.94	127	302.381	1569.56	1620	900	597.619	1739	0.403761	0.902566	0.343657
YGR135W	PRE9	776	1499	1078.42	24	57.1429	1021.27	860	521	463.857	1132	1.45876	0.902186	0.409768
YKL136W	-	398	155	111.511	26	61.9048	49.606	90	86	24.0952	55	0.138191	0.901928	0.438095
YNL040W	-	1370	1286	925.18	70	166.667	758.513	721	509	342.333	841	0.613869	0.901918	0.407055
YMR031C	-	2531	1801	1295.68	101	240.476	1055.21	1022	641	400.524	1170	0.462268	0.901887	0.342328
YGR186W	TFG1,RAP74,SSU71	2207	2044	1470.5	125	297.619	1172.88	1145	731	433.381	1301	0.589488	0.901525	0.333114
YIR007W	-	2294	1647	1184.89	152	361.905	822.987	949	746	384.095	913	0.397995	0.90141	0.420696
YLR350W	ORM2	650	972	699.281	34	80.9524	618.328	583	302	221.048	686	1.05538	0.901353	0.322227
YDR409W	SIZ1,ULL1	2714	2249	1617.99	153	364.286	1253.7	1205	749	384.714	1391	0.512528	0.901294	0.276574
YOR076C	SKI7,YOR29-27	2243	1372	987.05	80	190.476	796.574	832	360	169.524	884	0.394115	0.901102	0.191769
YMR144W	-	1028	878	631.655	47	111.905	519.75	573	242	130.095	577	0.561284	0.90078	0.225468
YEL043W	-	2870	1988	1430.22	91	216.667	1213.55	1200	738	521.333	1348	0.469686	0.900259	0.386746
YNL005C	MRP7,MRPL2	1115	1797	1292.81	42	100	1192.81	1141	541	441	1325	1.18834	0.900231	0.33283
YDR392W	SPT3	1013	837	602.158	34	80.9524	521.206	561	258	177.048	579	0.57157	0.900183	0.305782
YLR026C	SED5	1022	835	600.719	32	76.1905	524.529	480	240	163.81	583	0.57045	0.899707	0.280977
YJR080C	AIM24,FMP26	1184	965	694.245	54	128.571	565.673	539	288	159.429	629	0.53125	0.899321	0.253464
YOR323C	PRO2	1370	2228	1602.88	118	280.952	1321.93	1346	886	605.048	1470	1.07299	0.899269	0.411597
YIL139C	REV7	737	740	532.374	79	188.095	344.279	464	254	65.9048	383	0.519674	0.8989	0.172075
YLR326W	-	722	606	435.971	54	128.571	307.4	301	201	72.4286	342	0.473684	0.89883	0.211779
YLR137W	-	1103	1269	912.95	83	197.619	715.331	726	422	224.381	796	0.721668	0.898657	0.281886
YPL066W	-	1439	1351	971.942	60	142.857	829.085	761	336	193.143	923	0.641418	0.898251	0.209256
YAL031C	GIP4,FUN21	2282	1364	981.295	73	173.81	807.485	874	557	383.19	899	0.393953	0.898204	0.426241
YMR314W	PRE5	704	1684	1211.51	52	123.81	1087.7	779	554	430.19	1211	1.72017	0.898184	0.355236
YMR260C	TIF11	461	2160	1553.96	54	128.571	1425.39	1266	583	454.429	1587	3.44252	0.898163	0.286344
YOR320C	GNT1	1475	1523	1095.68	57	135.714	959.969	860	460	324.286	1069	0.724746	0.898007	0.303354
YDR363W	ESC2	1370	881	633.813	52	123.81	510.003	477	288	164.19	568	0.414599	0.897893	0.289068
YOR214C	-	710	234	168.345	33	78.5714	89.7739	171	128	49.4286	100	0.140845	0.897739	0.494286
YIL177W-A	-	482	110	79.1367	11	26.1905	52.9462	77	56	29.8095	59	0.122407	0.897393	0.505246
YOR030W	DFG16,ECM41,ZRG12	1859	1872	1346.76	130	309.524	1037.24	1083	609	299.476	1156	0.62184	0.897265	0.259062
YLR040C	-	674	220	158.273	19	45.2381	113.035	157	71	25.7619	126	0.186944	0.897105	0.20446
YPR007C	REC8,SPO69	2042	600	431.655	60	142.857	288.798	442	267	124.143	322	0.157689	0.896887	0.385537
YPL119C	DBP1,LPH8	1853	866	623.022	87	207.143	415.879	525	352	144.857	464	0.250405	0.89629	0.312192
YHR005C-A	TIM10,MRS11	281	2409	1733.09	29	69.0476	1664.05	1166	650	580.952	1857	6.60854	0.896094	0.312845
YDR215C	-	413	119	85.6115	13	30.9524	54.6591	79	50	19.0476	61	0.1477	0.896051	0.312256
YNL097C	PHO23	992	773	556.115	74	176.19	379.925	411	226	49.8095	424	0.427419	0.896049	0.117475
YMR189W	GCV2,GSD2	3104	1915	1377.7	155	369.048	1008.65	1148	774	404.952	1126	0.362758	0.895782	0.359638
YPL147W	PXA1,LPI1,PAL1,PAT2,SSH2	2612	996	716.547	82	195.238	521.309	651	462	266.762	582	0.222818	0.895719	0.458354
YOL139C	CDC33,TIF45	641	1931	1389.21	48	114.286	1274.92	1003	681	566.714	1424	2.22153	0.895311	0.397974
YAL011W	SWC3,SWC1	1877	1354	974.101	64	152.381	821.72	812	479	326.619	918	0.489078	0.89512	0.355794
YHR193C-A	-	374	181	130.216	28	66.6667	63.5492	140	98	31.3333	71	0.18984	0.895059	0.441315
YOR057W	SGT1,YOR29-08	1187	1016	730.935	51	121.429	609.507	637	360	238.571	681	0.573715	0.895017	0.350325
YBR227C	MCX1	1562	1091	784.892	56	133.333	651.559	618	401	267.667	728	0.466069	0.894998	0.367674
YMR201C	RAD14	1199	747	537.41	28	66.6667	470.743	544	267	200.333	526	0.438699	0.894949	0.380862
YLR435W	TSR2	617	1140	820.144	31	73.8095	746.334	717	348	274.19	834	1.3517	0.894885	0.328766
YKL032C	IXR1,ORD1	1793	1599	1150.36	140	333.333	817.026	784	390	56.6667	913	0.509202	0.894881	0.0620664
YLR449W	FPR4	1178	1891	1360.43	41	97.619	1262.81	1163	576	478.381	1412	1.19864	0.894343	0.338797
YLR283W	-	944	516	371.223	53	126.19	245.033	338	142	15.8095	274	0.290254	0.894279	0.057699
YNL265C	IST1	1001	780	561.151	33	78.5714	482.58	389	293	214.429	540	0.539461	0.893666	0.39709
YJR156C	THI11	1022	447	321.583	63	150	171.583	368	237	87	192	0.187867	0.89366	0.453125
YOR042W	CUE5	1235	1743	1253.96	138	328.571	925.385	943	537	208.429	1036	0.838866	0.893229	0.201186
YOL059W	GPD2,GPD3	1322	3059	2200.72	157	373.81	1826.91	1788	946	572.19	2046	1.54766	0.892918	0.279663
YDR103W	STE5,HMD3,NUL3	2753	2289	1646.76	167	397.619	1249.14	1399	768	370.381	1399	0.508173	0.892883	0.264747
YLR021W	IRC25,DMP2,PBA3,POC3	539	616	443.165	29	69.0476	374.118	351	178	108.952	419	0.777365	0.892883	0.26003
YBR119W	MUD1	985	677	487.05	28	66.6667	420.384	390	177	110.333	471	0.478173	0.892534	0.234253
YML128C	MSC1	1541	926	666.187	101	240.476	425.711	539	433	192.524	477	0.309539	0.892476	0.403614
YPL213W	LEA1	716	937	674.101	43	102.381	571.72	542	265	162.619	641	0.895251	0.891919	0.253696
YDR355C	-	302	117	84.1727	17	40.4762	43.6965	81	65	24.5238	49	0.162252	0.891765	0.500486
YJL127C-B	YJL127C-A	158	363	261.151	9	21.4286	239.723	228	135	113.571	269	1.70253	0.891162	0.422199
YGR212W	SLI1	1406	835	600.719	45	107.143	493.577	477	256	148.857	554	0.394026	0.890932	0.268695
YJR100C	AIM25	983	660	474.82	58	138.095	336.725	401	212	73.9048	378	0.384537	0.890807	0.195515
YOR172W	YRM1	2360	1994	1434.53	118	280.952	1153.58	1127	683	402.048	1295	0.548729	0.890795	0.310461
YBR199W	KTR4	1394	1959	1409.35	211	502.381	906.972	923	561	58.619	1019	0.73099	0.89006	0.0575261
YIL068C	SEC6	2417	2063	1484.17	157	373.81	1110.36	1170	638	264.19	1248	0.516343	0.889714	0.211691
YER143W	DDI1,VSM1	1286	940	676.259	80	190.476	485.783	486	284	93.5238	546	0.424572	0.889712	0.171289
YJR050W	ISY1,NTC30,UTR3	707	755	543.165	35	83.3333	459.832	457	182	98.6667	517	0.731259	0.889424	0.190845
YDL125C	HNT1	587	1532	1102.16	33	78.5714	1023.59	794	592	513.429	1151	1.96082	0.889302	0.446072
YDL204W	RTN2	1181	584	420.144	45	107.143	313.001	341	227	119.857	352	0.298052	0.889207	0.340503
YBR096W	-	692	1002	720.863	41	97.619	623.244	585	335	237.381	701	1.01301	0.889079	0.338632
YJL171C	-	1190	2164	1556.83	65	154.762	1402.07	1266	657	502.238	1577	1.32521	0.889076	0.318477
YML025C	YML6	959	1277	918.705	35	83.3333	835.372	657	364	280.667	940	0.980188	0.888693	0.298582
YPL193W	RSA1	1145	922	663.309	53	126.19	537.119	562	367	240.81	605	0.528384	0.8878	0.398032
YOR353C	SOG2	2375	1702	1224.46	92	219.048	1005.41	933	498	278.952	1133	0.477053	0.88739	0.246207
YER067C-A	-	323	145	104.317	14	33.3333	70.9832	75	71	37.6667	80	0.247678	0.88729	0.470833
YBR029C	CDS1,CDG1	1373	2659	1912.95	121	288.095	1624.85	1505	1011	722.905	1832	1.3343	0.886929	0.394599
YGL081W	-	962	337	242.446	40	95.2381	147.208	198	146	50.7619	166	0.172557	0.886795	0.305795
YDR003W-A	-	122	205	147.482	18	42.8571	104.625	134	95	52.1429	118	0.967213	0.886651	0.441889
YGR034W	RPL26B	860	7569	5445.32	113	269.048	5176.28	4556	1649	1379.95	5840	6.7907	0.886349	0.236293
YHR110W	ERP5	638	937	674.101	30	71.4286	602.672	450	204	132.571	680	1.06583	0.886283	0.194958
YNR045W	PET494	1469	1126	810.072	50	119.048	691.024	637	356	236.952	780	0.530973	0.885929	0.303785
YER013W	PRP22	3437	2133	1534.53	156	371.429	1163.1	1376	681	309.571	1313	0.382019	0.885837	0.235774
YKL163W	PIR3,CCW8	977	887	638.129	50	119.048	519.082	578	413	293.952	586	0.599795	0.885805	0.501625
YML111W	BUL2	2762	2863	2059.71	204	485.714	1574	1404	883	397.286	1777	0.643374	0.885761	0.223571
YHR011W	DIA4	1340	849	610.791	46	109.524	501.268	493	363	253.476	566	0.422388	0.885632	0.447838
YDL213C	NOP6	677	1036	745.324	55	130.952	614.371	574	338	207.048	694	1.02511	0.885261	0.29834
YFL068W	-	482	125	89.9281	11	26.1905	63.7376	79	42	15.8095	72	0.149378	0.885244	0.219577
YER165C-A	-	356	112	80.5755	16	38.0952	42.4803	94	54	15.9048	48	0.134831	0.885006	0.331349
YLR287C-A	RPS30A	621	5868	4221.58	71	169.048	4052.54	3602	1254	1084.95	4580	7.3752	0.884833	0.236889
YER033C	ZRG8	3230	1328	955.396	114	271.429	683.967	734	585	313.571	773	0.239319	0.884822	0.405655
YKL072W	STB6	2300	1402	1008.63	110	261.905	746.728	900	501	239.095	844	0.366957	0.884749	0.283288
YDR063W	AIM7,GMF,GMF1	449	565	406.475	47	111.905	294.57	312	206	94.0952	333	0.741648	0.884595	0.282568
YOR079C	ATX2,YOR29-30	941	1239	891.367	59	140.476	750.891	630	407	266.524	849	0.902232	0.884441	0.313927
YKL201C	MNN4,YKL200C	3536	2736	1968.35	195	464.286	1504.06	1465	935	470.714	1701	0.481052	0.884221	0.276728
YNL130C	CPT1	1273	2414	1736.69	66	157.143	1579.55	1415	832	674.857	1787	1.40377	0.88391	0.377648
YHR101C	BIG1	1094	855	615.108	62	147.619	467.489	505	321	173.381	529	0.483547	0.883722	0.327752
YLR110C	CCW12	401	13060	9395.68	322	766.667	8629.02	6371	8103	7336.33	9766	24.3541	0.883577	0.751212
YLR462W	-	608	535	384.892	14	33.3333	351.559	242	133	99.6667	398	0.654605	0.883313	0.250419
YOL089C	HAL9	3092	1861	1338.85	168	400	938.849	994	651	251	1063	0.34379	0.883207	0.236124
YDL089W	NUR1	1454	712	512.23	79	188.095	324.135	410	297	108.905	367	0.252407	0.883202	0.296743
YJR014W	TMA22,RBF22	596	1292	929.496	23	54.7619	874.734	832	417	362.238	991	1.66275	0.882679	0.365528
YNL064C	YDJ1,HSP40,MAS5	1229	3472	2497.84	119	283.333	2214.51	2021	1054	770.667	2509	2.0415	0.882626	0.307161
YMR304W	UBP15	3692	1982	1425.9	157	373.81	1052.09	1251	894	520.19	1192	0.32286	0.882626	0.436401
YPL280W	HSP32	713	264	189.928	39	92.8571	97.0709	136	113	20.1429	110	0.154278	0.882463	0.183117
YNR037C	RSM19	275	544	391.367	11	26.1905	365.176	281	135	108.81	414	1.50545	0.882069	0.262825
YBR257W	POP4	839	632	454.676	18	42.8571	411.819	369	224	181.143	467	0.556615	0.88184	0.387886
YLR086W	SMC4	4256	2664	1916.55	180	428.571	1487.98	1496	959	530.429	1688	0.396617	0.881502	0.314235
YCR069W	CPR4,CYP4,SCC3,YCR070W	956	727	523.022	32	76.1905	446.831	433	280	203.81	507	0.530335	0.881324	0.401991
YNL016W	PUB1,RNP1	1361	2403	1728.78	65	154.762	1574.02	1457	723	568.238	1786	1.31227	0.881307	0.318162
YPR056W	TFB4	1016	848	610.072	39	92.8571	517.215	566	220	127.143	587	0.577756	0.881116	0.216598
YKR060W	UTP30	824	1054	758.273	20	47.619	710.654	675	235	187.381	807	0.979369	0.880613	0.232194
YLR292C	SEC72,SEC67,SIM2	581	862	620.144	33	78.5714	541.572	430	271	192.429	615	1.05852	0.880606	0.312892
YMR158W	MRPS8	467	561	403.597	19	45.2381	358.359	325	139	93.7619	407	0.87152	0.880489	0.230373
YGR084C	MRP13	1019	1333	958.993	46	109.524	849.469	611	411	301.476	965	0.947007	0.880279	0.312411
YML074C	FPR3,NPI46	1235	1763	1268.35	119	283.333	985.012	904	607	323.667	1119	0.906073	0.880261	0.289246
YNR036C	MRPS12	461	1205	866.906	51	121.429	745.478	604	430	308.571	847	1.83731	0.880139	0.364311
YKL161C	KDX1,MLP1	1301	953	685.612	61	145.238	540.373	710	327	181.762	614	0.471945	0.880087	0.296029
YLR278C	-	4025	3688	2653.24	313	745.238	1908	2070	1092	346.762	2168	0.538634	0.880073	0.159946
YAR028W	-	704	603	433.813	34	80.9524	352.861	374	199	118.048	401	0.569602	0.879952	0.294383
YAL028W	FRT2,HPH2	1586	610	438.849	65	154.762	284.087	392	303	148.238	323	0.203657	0.879526	0.458941
YIL122W	POG1	1055	470	338.129	53	126.19	211.939	303	164	37.8095	241	0.228436	0.879415	0.156886
YNL257C	SIP3	3689	2810	2021.58	229	545.238	1476.34	1582	1044	498.762	1679	0.455137	0.8793	0.297059
YHR008C	SOD2	701	997	717.266	59	140.476	576.79	545	307	166.524	656	0.935806	0.879253	0.253847
YKL020C	SPT23	3248	3226	2320.86	134	319.048	2001.82	1931	1052	732.952	2277	0.701047	0.879146	0.321894
YFR049W	YMR31	371	369	265.468	17	40.4762	224.991	175	134	93.5238	256	0.690027	0.878873	0.365327
YDR545C-A	-	479	136	97.8417	16	38.0952	59.7465	70	45	6.90476	68	0.141962	0.878625	0.101541
YKL218C	SRY1	980	1183	851.079	73	173.81	677.27	573	386	212.19	771	0.786735	0.87843	0.275215
YMR152W	YIM1	1097	631	453.957	35	83.3333	370.624	320	264	180.667	422	0.384686	0.878255	0.42812
YDL114W	-	926	202	145.324	26	61.9048	83.419	140	125	63.0952	95	0.102592	0.878095	0.66416
YFL028C	CAF16	869	1213	872.662	69	164.286	708.376	783	432	267.714	807	0.928654	0.87779	0.33174
YOR094W	ARF3,ARL2	551	804	578.417	28	66.6667	511.751	410	156	89.3333	583	1.05808	0.877788	0.15323
YLR010C	TEN1	482	442	317.986	13	30.9524	287.033	233	113	82.0476	327	0.678423	0.877777	0.25091
YCL030C	HIS4	2399	8436	6069.06	216	514.286	5554.78	4813	3189	2674.71	6329	2.63818	0.877671	0.422612
YLR303W	MET17,MET15,MET25	1334	2244	1614.39	103	245.238	1369.15	1101	875	629.762	1560	1.16942	0.877661	0.403694
YKL112W	ABF1,BAF1,OBF1,REB2,SBF1	2195	1837	1321.58	79	188.095	1133.49	1077	493	304.905	1292	0.58861	0.877312	0.235994
YMR022W	UBC7,QRI8	497	889	639.568	27	64.2857	575.283	478	297	232.714	656	1.31992	0.876955	0.354747
YDR296W	MHR1,XTC1	680	909	653.957	36	85.7143	568.243	464	302	216.286	648	0.952941	0.876918	0.333774
YER010C	-	704	758	545.324	60	142.857	402.467	425	250	107.143	459	0.651989	0.876834	0.233427
YOR044W	IRC23	473	563	405.036	17	40.4762	364.56	335	228	187.524	416	0.879493	0.876346	0.450778
YNL335W	DDI3	677	259	186.331	33	78.5714	107.76	133	99	20.4286	123	0.181684	0.876094	0.166086
YOR249C	APC5,RMC1	2057	1612	1159.71	153	364.286	795.427	961	633	268.714	908	0.44142	0.87602	0.295941
YPR180W	AOS1,RHC31	1043	689	495.683	36	85.7143	409.969	370	244	158.286	468	0.448706	0.876002	0.338217
YOL001W	PHO80,AGS3,TUP7,VAC5,phoR	881	936	673.381	71	169.048	504.334	551	257	87.9524	576	0.653802	0.875579	0.152695
YDR152W	GIR2	797	1323	951.799	24	57.1429	894.656	811	322	264.857	1022	1.28231	0.875397	0.259156
YLR184W	-	347	159	114.388	26	61.9048	52.4837	97	59	-2.90476	60	0.172911	0.874729	-0.0484127
YNL151C	RPC31,ACP2,RPC8	755	1171	842.446	53	126.19	716.256	597	252	125.81	819	1.08477	0.874549	0.153614
YPL078C	ATP4,LPF7	734	1870	1345.32	66	157.143	1188.18	928	667	509.857	1360	1.85286	0.873662	0.374895
YDR226W	ADK1,AKY1,AKY2	668	2103	1512.95	43	102.381	1410.57	1220	660	557.619	1615	2.41766	0.873417	0.345275
YKL081W	TEF4,EFC1	1564	9551	6871.22	174	414.286	6456.94	4862	4420	4005.71	7393	4.72698	0.873385	0.541825
YGR112W	SHY1	1169	954	686.331	84	200	486.331	468	334	134	557	0.476476	0.873126	0.240575
YKR088C	TVP38	1013	951	684.173	38	90.4762	593.696	471	303	212.524	680	0.671273	0.873083	0.312535
YNL274C	GOR1	1052	1106	795.683	167	397.619	398.064	738	576	178.381	456	0.43346	0.872948	0.391186
YBR163W	EXO5,DEM1	1757	1559	1121.58	88	209.524	912.059	928	487	277.476	1045	0.594764	0.872784	0.265527
YGL110C	CUE3	1874	1295	931.655	75	178.571	753.083	844	403	224.429	863	0.460512	0.872634	0.260056
YGR016W	-	572	467	335.971	22	52.381	283.59	214	189	136.619	325	0.568182	0.872585	0.420366
YMR143W	RPS16A	975	7196	5176.98	110	261.905	4915.07	3925	2060	1798.1	5634	5.77846	0.872395	0.319151
YGR021W	-	872	905	651.079	54	128.571	522.508	453	276	147.429	599	0.686927	0.8723	0.246124
YPR017C	DSS4	431	718	516.547	25	59.5238	457.023	364	229	169.476	524	1.21578	0.872181	0.323428
YDR524C-B	-	200	9413	6771.94	140	333.333	6438.61	5336	3495	3161.67	7395	36.975	0.870671	0.427541
YOR077W	RTS2,YOR29-28	698	682	490.647	28	66.6667	423.981	344	214	147.333	487	0.697708	0.870597	0.302533
YPR179C	HDA3,PLO1	1967	1460	1050.36	100	238.095	812.264	680	507	268.905	933	0.474326	0.870594	0.288215
YLR312C	QNQ1	459	427	307.194	42	100	207.194	270	194	94	238	0.518519	0.870564	0.394958
YOL121C	RPS19A	824	6394	4600	49	116.667	4483.33	3574	1482	1365.33	5151	6.25121	0.870381	0.265062
YNL108C	HUF	812	771	554.676	29	69.0476	485.629	439	270	200.952	558	0.687192	0.870302	0.36013
YOL038W	PRE6	764	2007	1443.88	60	142.857	1301.03	955	582	439.143	1495	1.95681	0.870253	0.293741
YOR120W	GCY1,GCY	938	618	444.604	23	54.7619	389.842	333	353	298.238	448	0.477612	0.870184	0.66571
YOR127W	RGA1,DBM1,THE1	3023	1828	1315.11	120	285.714	1029.39	1097	935	649.286	1183	0.391333	0.870155	0.548847
YLR104W	LCL2	395	473	340.288	30	71.4286	268.859	256	155	83.5714	309	0.782278	0.870094	0.270458
YLR420W	URA4	1094	1326	953.957	44	104.762	849.195	745	534	429.238	976	0.892139	0.870077	0.439793
YKL206C	ADD66,PBA2,POC2	803	1249	898.561	76	180.952	717.609	768	435	254.048	825	1.0274	0.869829	0.307937
YPL005W	AEP3	1820	1083	779.137	75	178.571	600.565	688	370	191.429	691	0.37967	0.869125	0.277031
YDR458C	HEH2	1991	1625	1169.06	99	235.714	933.35	1089	554	318.286	1074	0.539427	0.869041	0.296355
YFR048W	RMD8	1988	1583	1138.85	100	238.095	900.754	1045	590	351.905	1037	0.52163	0.868615	0.339349
YGL019W	CKB1	836	1196	860.432	55	130.952	729.479	677	486	355.048	840	1.00478	0.868428	0.422676
YGR024C	THG1	713	1588	1142.45	46	109.524	1032.92	1092	470	360.476	1190	1.669	0.868002	0.302921
YOR259C	RPT4,CRL13,PCS1,SUG2	1313	1807	1300	67	159.524	1140.48	874	612	452.476	1314	1.00076	0.867942	0.34435
YPL201C	YIG1	1385	500	359.712	48	114.286	245.427	357	251	136.714	283	0.204332	0.867232	0.483089
YHL021C	AIM17,FMP12	1397	903	649.64	117	278.571	371.069	421	365	86.4286	428	0.306371	0.866983	0.201936
YPL011C	TAF3,TAF47	1061	1173	843.885	45	107.143	736.742	620	344	236.857	850	0.801131	0.866755	0.278655
YJR037W	-	383	84	60.4317	9	21.4286	39.0031	57	54	32.5714	45	0.117493	0.866735	0.72381
YER047C	SAP1	2693	1995	1435.25	272	647.619	787.633	1305	665	17.381	909	0.337542	0.866483	0.019121
YKL034W	TUL1	2276	1187	853.957	85	202.381	651.576	816	482	279.619	752	0.330404	0.866457	0.371834
YKL109W	HAP4	1664	2003	1441.01	83	197.619	1243.39	980	564	366.381	1436	0.862981	0.865869	0.25514
YKL050C	-	2768	1547	1112.95	178	423.81	689.14	1094	1052	628.19	796	0.287572	0.865754	0.789184
YDR279W	RNH202	1052	929	668.345	40	95.2381	573.107	541	292	196.762	662	0.629278	0.865721	0.297223
YHR140W	-	719	290	208.633	32	76.1905	132.443	178	134	57.8095	153	0.212796	0.865638	0.37784
YPR089W	YPR090W	2666	2382	1713.67	169	402.381	1311.29	1604	1303	900.619	1515	0.568267	0.865537	0.594468
YJL151C	SNA3	401	1204	866.187	17	40.4762	825.711	648	451	410.524	954	2.37905	0.865525	0.430318
YNL045W	LAP2	2015	1724	1240.29	172	409.524	830.764	1181	868	458.476	960	0.476427	0.865379	0.477579
YLR192C	HCR1	797	1558	1120.86	46	109.524	1011.34	925	594	484.476	1169	1.46675	0.865132	0.414436
YOL162W	-	647	224	161.151	27	64.2857	96.8654	184	160	95.7143	112	0.173107	0.864869	0.854592
YLR100W	ERG27	1043	2101	1511.51	78	185.714	1325.8	1139	538	352.286	1533	1.4698	0.864838	0.229802
YLR354C	TAL1	1007	3159	2272.66	77	183.333	2089.33	1362	1148	964.667	2416	2.39921	0.864788	0.399283
YDR006C	SOK1	2705	2597	1868.35	138	328.571	1539.77	1374	693	364.429	1781	0.65841	0.864556	0.20462
YKR101W	SIR1	1964	1494	1074.82	92	219.048	855.773	879	547	327.952	990	0.504073	0.864417	0.331265
YDR437W	GPI19	422	365	262.59	21	50	212.59	220	91	41	246	0.582938	0.864187	0.166667
YDR216W	ADR1	3971	2110	1517.99	242	576.19	941.795	1335	1042	465.81	1090	0.27449	0.864032	0.427348
YGR106C	VOA1	797	1910	1374.1	68	161.905	1212.2	915	519	357.095	1403	1.76035	0.864003	0.254523
YJR149W	-	1214	532	382.734	49	116.667	266.067	320	184	67.3333	308	0.253707	0.863854	0.218615
YCL057C-A	-	293	693	498.561	24	57.1429	441.418	348	252	194.857	511	1.74403	0.863832	0.381325
YMR099C	-	893	1157	832.374	66	157.143	675.231	544	509	351.857	782	0.8757	0.863467	0.449945
YOR304W	ISW2	3362	2391	1720.14	135	321.429	1398.72	1354	827	505.571	1620	0.481856	0.863405	0.312081
YNL056W	OCA2	593	1109	797.842	24	57.1429	740.699	662	344	286.857	858	1.44688	0.863285	0.334332
YER067W	RGI1	485	231	166.187	35	83.3333	82.8537	110	82	-1.33333	96	0.197938	0.86306	-0.0138889
YLR437C-A	-	227	139	100	17	40.4762	59.5238	91	100	59.5238	69	0.303965	0.862664	0.862664
YLR307C-A	-	263	109	78.4173	17	40.4762	37.9411	79	41	0.52381	44	0.1673	0.862297	0.0119048
YJR111C	-	851	883	635.252	47	111.905	523.347	690	259	147.095	607	0.713278	0.862186	0.242332
YNL308C	KRI1	1775	2441	1756.12	88	209.524	1546.59	1370	785	575.476	1794	1.0107	0.862091	0.320778
YOR106W	VAM3,PTH1	851	583	419.424	23	54.7619	364.663	396	147	92.2381	423	0.497062	0.862086	0.218057
YFR007W	YFH7,AIM12	1061	579	416.547	45	107.143	309.404	286	221	113.857	359	0.33836	0.861849	0.317151
YPL108W	-	506	593	426.619	25	59.5238	367.095	277	174	114.476	426	0.841897	0.861725	0.268723
YJR094C	IME1	1082	330	237.41	40	95.2381	142.172	216	167	71.7619	165	0.152495	0.861648	0.434921
YGR169C	PUS6	1214	692	497.842	34	80.9524	416.889	416	235	154.048	484	0.398682	0.861342	0.31828
YJL126W	NIT2	923	765	550.36	51	121.429	428.931	471	322	200.571	498	0.539545	0.861308	0.402754
YBR065C	ECM2,SLT11	1094	898	646.043	37	88.0952	557.948	507	304	215.905	648	0.592322	0.861031	0.333186
YCR020C	PET18,HIT2	647	458	329.496	35	83.3333	246.163	263	187	103.667	286	0.44204	0.86071	0.362471
YLR034C	SMF3	1421	1553	1117.27	80	190.476	926.79	878	619	428.524	1077	0.757917	0.860529	0.397887
YKR021W	ALY1,ART6	2747	1594	1146.76	147	350	796.763	1001	757	407	926	0.337095	0.860435	0.439525
YOR352W	-	1031	621	446.763	63	150	296.763	388	252	102	345	0.334627	0.860181	0.295652
YPR124W	CTR1	1220	835	600.719	76	180.952	419.767	551	390	209.048	488	0.4	0.860178	0.428376
YNR023W	SNF12,SWP73	1700	1122	807.194	73	173.81	633.385	601	322	148.19	737	0.433529	0.859409	0.201073
YOR224C	RPB8	440	1756	1263.31	48	114.286	1149.02	973	460	345.714	1337	3.03864	0.859404	0.258575
YLR170C	APS1,YAP19	470	873	628.058	22	52.381	575.677	540	222	169.619	670	1.42553	0.859219	0.253163
YBR011C	IPP1,PPA1	863	2293	1649.64	68	161.905	1487.74	1122	847	685.095	1732	2.00695	0.85897	0.395552
YDR330W	UBX5	1502	947	681.295	78	185.714	495.581	588	387	201.286	577	0.384154	0.858892	0.348849
YDL010W	GRX6	695	983	707.194	18	42.8571	664.337	478	293	250.143	774	1.11367	0.858317	0.323182
YIL049W	DFG10	761	598	430.216	25	59.5238	370.692	400	181	121.476	432	0.567674	0.858083	0.281195
YNL177C	MRPL22	929	1393	1002.16	53	126.19	875.968	798	419	292.81	1021	1.09903	0.857951	0.286787
YBR137W	-	539	618	444.604	30	71.4286	373.176	429	223	151.571	435	0.80705	0.857875	0.34844
YOR085W	OST3	1052	1415	1017.99	68	161.905	856.081	825	448	286.095	998	0.948669	0.857796	0.286669
YKL033W-A	-	710	1887	1357.55	79	188.095	1169.46	1012	599	410.905	1364	1.92113	0.857374	0.30125
YNL253W	TEX1	1268	807	580.576	53	126.19	454.385	471	283	156.81	530	0.417981	0.85733	0.295867
YBL036C	-	773	1218	876.259	40	95.2381	781.021	616	320	224.762	911	1.17853	0.857323	0.24672
YHL020C	OPI1	1214	2453	1764.75	68	161.905	1602.84	1341	769	607.095	1870	1.54036	0.857136	0.32465
YBL048W	RRT1	311	162	116.547	27	64.2857	52.261	121	155	90.7143	61	0.196141	0.856738	1.48712
YLR194C	-	764	1580	1136.69	45	107.143	1029.55	868	335	227.857	1202	1.5733	0.856529	0.189565
YDR414C	ERD1,LDB2	1088	793	570.504	54	128.571	441.932	508	251	122.429	516	0.474265	0.856458	0.237265
YGR284C	ERV29	932	952	684.892	65	154.762	530.13	586	345	190.238	619	0.664163	0.85643	0.307331
YMR198W	CIK1	1784	1162	835.971	48	114.286	721.686	668	319	204.714	843	0.472534	0.856092	0.24284
YOR238W	-	911	861	619.424	34	80.9524	538.472	460	231	150.048	629	0.69045	0.856076	0.238549
YBR200W	BEM1,SRO1	1655	1371	986.331	131	311.905	674.426	696	450	138.095	788	0.476133	0.855871	0.175248
YGL115W	SNF4,CAT3,SCI1	968	1310	942.446	53	126.19	816.256	797	391	264.81	954	0.985537	0.855614	0.277578
YGR126W	-	692	539	387.77	22	52.381	335.389	306	158	105.619	392	0.566474	0.855584	0.269436
YEL072W	RMD6	695	519	373.381	21	50	323.381	321	151	101	378	0.543885	0.855506	0.267196
YHL045W	-	347	85	61.1511	7	16.6667	44.4844	76	41	24.3333	52	0.149856	0.855469	0.467949
YJL044C	GYP6	1376	1357	976.259	76	180.952	795.307	725	463	282.048	930	0.675872	0.855168	0.303277
YLR226W	BUR2,CST4	1187	1267	911.511	42	100	811.511	762	416	316	949	0.799495	0.855122	0.332982
YDR179C	CSN9	488	289	207.914	13	30.9524	176.961	177	93	62.0476	207	0.42418	0.854885	0.299747
YNL201C	PSY2	2576	2307	1659.71	99	235.714	1424	1281	637	401.286	1666	0.646739	0.854741	0.240868
YDL166C	FAP7	593	906	651.799	24	57.1429	594.656	532	267	209.857	696	1.17369	0.85439	0.301519
YCR007C	-	719	442	317.986	40	95.2381	222.748	228	131	35.7619	261	0.363004	0.853439	0.137019
YCL051W	LRE1	1751	995	715.827	77	183.333	532.494	523	410	226.667	624	0.356368	0.853356	0.363248
YOR252W	TMA16,RBF17	536	737	530.216	16	38.0952	492.121	388	187	148.905	577	1.07649	0.852895	0.258067
YPL129W	TAF14,ANC1,SWP29,TAF30,TFG3	839	1580	1136.69	67	159.524	977.167	872	543	383.476	1146	1.36591	0.852676	0.334621
YMR176W	ECM5	4235	2828	2034.53	288	685.714	1348.82	1795	1086	400.286	1582	0.373554	0.852603	0.253025
YNL298W	CLA4,ERC10	2528	1739	1251.08	96	228.571	1022.51	1103	657	428.429	1200	0.474684	0.85209	0.357024
YOR146W	-	305	89	64.0288	9	21.4286	42.6002	52	43	21.5714	50	0.163934	0.852004	0.431429
YGR037C	ACB1	263	804	578.417	24	57.1429	521.274	405	318	260.857	612	2.327	0.851756	0.426237
YDL209C	CWC2,NTC40	1019	1317	947.482	46	109.524	837.958	778	359	249.476	984	0.965653	0.851584	0.253533
YGL083W	SCY1	2414	1406	1011.51	128	304.762	706.749	797	521	216.238	830	0.343828	0.851505	0.260528
YFL065C	-	308	243	174.82	13	30.9524	143.868	100	102	71.0476	169	0.548701	0.851289	0.4204
YPL132W	COX11,LPI13,PSO7	902	603	433.813	41	97.619	336.194	424	287	189.381	395	0.437916	0.851124	0.479445
YDL043C	PRP11,RNA11	800	837	602.158	30	71.4286	530.73	467	214	142.571	624	0.78	0.850528	0.22848
YLR417W	VPS36,GRD12,VAC3,VPL11	1700	1354	974.101	81	192.857	781.244	717	444	251.143	919	0.540588	0.850102	0.273278
YFL049W	SWP82	1871	1820	1309.35	164	390.476	918.876	1066	696	305.524	1081	0.577766	0.850024	0.282631
YBL033C	RIB1	1037	1688	1214.39	115	273.81	940.579	933	575	301.19	1107	1.0675	0.849665	0.272078
YNR052C	POP2,CAF1	1301	1771	1274.1	72	171.429	1102.67	950	714	542.571	1298	0.997694	0.849516	0.418006
YJR115W	-	509	171	123.022	11	26.1905	96.8311	92	72	45.8095	114	0.223969	0.849396	0.401838
YBR083W	TEC1,ROC1	1460	1617	1163.31	45	107.143	1056.17	768	427	319.857	1244	0.852055	0.849008	0.25712
YPL110C	GDE1	3671	2059	1481.29	128	304.762	1176.53	1294	837	532.238	1386	0.377554	0.848869	0.38401
YPL140C	MKK2,LPI6,SSP33	1520	876	630.216	59	140.476	489.74	476	342	201.524	577	0.379605	0.848769	0.349261
YOR332W	VMA4	701	1715	1233.81	78	185.714	1048.1	937	493	307.286	1235	1.76177	0.848663	0.248814
YDR322W	MRPL35	1103	950	683.453	38	90.4762	592.977	494	337	246.524	699	0.633726	0.848322	0.352681
YJL006C	CTK2	971	1100	791.367	36	85.7143	705.653	540	295	209.286	832	0.856849	0.84814	0.251545
YGL244W	RTF1,CSL3	1676	1533	1102.88	101	240.476	862.402	991	560	319.524	1017	0.606802	0.847986	0.314183
YLR209C	PNP1	935	782	562.59	34	80.9524	481.638	450	308	227.048	568	0.607487	0.847953	0.399732
YBR250W	SPO23	1571	476	342.446	42	100	242.446	303	180	80	286	0.18205	0.847713	0.27972
YML066C	SMA2	1109	354	254.676	50	119.048	135.629	250	175	55.9524	160	0.144274	0.847679	0.349702
YLL040C	VPS13,SOI1,VPT2	9434	4544	3269.06	477	1135.71	2133.35	2842	2500	1364.29	2517	0.266801	0.847577	0.542028
YNL074C	MLF3,YMK1	1358	819	589.209	41	97.619	491.59	494	359	261.381	580	0.427099	0.847568	0.450657
YGL082W	-	1145	900	647.482	30	71.4286	576.053	494	237	165.571	680	0.593886	0.847137	0.243487
YHR166C	CDC23	1880	1374	988.489	88	209.524	778.965	825	409	199.476	920	0.489362	0.846702	0.216822
YLR097C	HRT3	1034	877	630.935	45	107.143	523.792	512	251	143.857	619	0.598646	0.846191	0.232402
YDR418W	RPL12B	497	5854	4211.51	105	250	3961.51	3079	1738	1488	4684	9.42455	0.845754	0.317677
YGL143C	MRF1	1241	1025	737.41	87	207.143	530.267	545	381	173.857	627	0.505238	0.845721	0.277284
YPR068C	HOS1	1412	646	464.748	35	83.3333	381.415	495	271	187.667	451	0.319405	0.845709	0.416112
YGL184C	STR3	1397	586	421.583	51	121.429	300.154	305	192	70.5714	355	0.254116	0.845505	0.198793
YGR003W	CUL3,CULB	2234	1632	1174.1	93	221.429	952.672	932	539	317.571	1127	0.504476	0.845317	0.281785
YJL004C	SYS1	611	1516	1090.65	86	204.762	885.886	768	447	242.238	1048	1.71522	0.845311	0.231143
YGL200C	EMP24,BST2	611	1765	1269.78	24	57.1429	1212.64	862	503	445.857	1436	2.35025	0.844458	0.310485
YNL093W	YPT53	662	240	172.662	25	59.5238	113.138	137	91	31.4762	134	0.202417	0.844314	0.234897
YDR056C	-	617	695	500	26	61.9048	438.095	399	254	192.095	519	0.841167	0.844114	0.370126
YJL073W	JEM1,KAR8	1937	1421	1022.3	109	259.524	762.778	889	462	202.476	904	0.466701	0.843781	0.223978
YAR023C	-	539	386	277.698	33	78.5714	199.126	192	81	2.42857	236	0.437848	0.843756	0.0102906
YDL077C	VAM6,CVT4,VPL18,VPL22,VPS39	3149	1582	1138.13	134	319.048	819.082	970	595	275.952	971	0.308352	0.843545	0.284194
YEL017C-A	PMP2	131	1136	817.266	12	28.5714	788.695	686	227	198.429	935	7.1374	0.843524	0.212223
YPL191C	-	1082	621	446.763	64	152.381	294.382	410	200	47.619	349	0.322551	0.8435	0.136444
YGL141W	HUL5	2732	1787	1285.61	193	459.524	826.088	1005	636	176.476	980	0.358712	0.842947	0.180078
YLR001C	-	2588	1490	1071.94	138	328.571	743.371	871	536	207.429	882	0.340804	0.842824	0.23518
YDL134C	PPH21,PPH1	1109	1079	776.259	39	92.8571	683.402	463	335	242.143	811	0.731289	0.842666	0.298573
YGR252W	GCN5,AAS104,ADA4,SWI9	1319	1353	973.381	72	171.429	801.953	844	480	308.571	952	0.721759	0.842387	0.32413
YML051W	GAL80	1307	1185	852.518	92	219.048	633.47	576	430	210.952	752	0.575363	0.842381	0.280522
YGR261C	APL6,YKS5	2429	1917	1379.14	114	271.429	1107.71	1043	806	534.571	1315	0.541375	0.842364	0.406518
YGR147C	NAT2	866	1446	1040.29	61	145.238	895.05	910	469	323.762	1063	1.22748	0.842003	0.304574
YOL072W	THP1,BUD29	1367	988	710.791	80	190.476	520.315	551	373	182.524	618	0.452085	0.841934	0.295346
YHR200W	RPN10,MCB1,SUN1	806	1684	1211.51	122	290.476	921.035	919	554	263.524	1094	1.35732	0.841896	0.240881
YJL051W	IRC8	2468	1958	1408.63	164	390.476	1018.16	1108	598	207.524	1210	0.490276	0.841452	0.171507
YDR386W	MUS81,SLX3	1898	1037	746.043	54	128.571	617.472	626	314	185.429	734	0.386723	0.841242	0.252627
YOL008W	COQ10	623	558	401.439	57	135.714	265.725	370	241	105.286	316	0.507223	0.840901	0.333183
YDL191W	RPL35A,SOS1	853	7155	5147.48	104	247.619	4899.86	4210	1556	1308.38	5828	6.83236	0.840745	0.224499
YFL064C	-	524	453	325.899	20	47.619	278.28	220	112	64.381	331	0.631679	0.840726	0.194504
YCL052C	PBN1	1250	1504	1082.01	148	352.381	729.633	1048	726	373.619	868	0.6944	0.840592	0.430437
YML094W	GIM5,PFD5	574	430	309.353	17	40.4762	268.876	249	105	64.5238	320	0.557491	0.840239	0.201637
YOR227W	HER1	3740	2131	1533.09	194	461.905	1071.19	1253	1025	563.095	1275	0.340909	0.840148	0.441643
YHR206W	SKN7,BRY1,POS9	1868	1635	1176.26	88	209.524	966.735	992	440	230.476	1151	0.616167	0.839909	0.20024
YKL079W	SMY1	1970	1386	997.122	126	300	697.122	833	395	95	830	0.42132	0.839906	0.114458
YCR093W	CDC39,NOT1,ROS1,SMD6	6326	7452	5361.15	379	902.381	4458.77	4162	2384	1481.62	5309	0.839235	0.839851	0.279077
YPL065W	VPS28,VPL13,VPT28	728	251	180.576	12	28.5714	152.004	181	99	70.4286	181	0.248626	0.839802	0.389108
YIL005W	EPS1	2105	1382	994.245	115	273.81	720.435	757	553	279.19	858	0.407601	0.839668	0.325397
YDR183W	PLP1	692	569	409.353	51	121.429	287.924	309	185	63.5714	343	0.495665	0.839428	0.185339
YKL119C	VPH2,CLS10,VMA12	647	568	408.633	24	57.1429	351.49	434	242	184.857	419	0.647604	0.838879	0.441186
YJL184W	GON7,LDB6,PCC2	371	498	358.273	18	42.8571	315.416	359	175	132.143	376	1.01348	0.838873	0.351444
YPL237W	SUI3	857	2401	1727.34	41	97.619	1629.72	1205	654	556.381	1943	2.26721	0.838764	0.286351
YPL169C	MEX67	1799	1796	1292.09	83	197.619	1094.47	1058	508	310.381	1305	0.725403	0.838672	0.23784
YDR443C	SSN2,MED13,NUT8,RYE3,SCA1,SRB9,UME2	4262	1687	1213.67	136	323.81	889.86	1182	867	543.19	1062	0.249179	0.837909	0.511479
YAR033W	MST28	704	422	303.597	29	69.0476	234.55	253	180	110.952	280	0.397727	0.837677	0.396259
YHR123W	EPT1	1266	1346	968.345	81	192.857	775.488	756	456	263.143	926	0.731438	0.83746	0.284172
YFR002W	NIC96	2519	3258	2343.88	177	421.429	1922.46	1951	917	495.571	2296	0.911473	0.837307	0.215841
YPR026W	ATH1	3635	1423	1023.74	129	307.143	716.598	936	622	314.857	856	0.235488	0.837147	0.367824
YDL148C	NOP14,UTP2	2432	2305	1658.27	89	211.905	1446.37	1507	627	415.095	1728	0.710526	0.837019	0.240217
YNL152W	INN1	1229	1019	733.094	38	90.4762	642.617	554	316	225.524	768	0.624898	0.836741	0.293651
YGL253W	HXK2,HEX1,HKB,SCI2	1460	4925	3543.17	127	302.381	3240.78	2555	1595	1292.62	3874	2.65342	0.836547	0.333665
YHR089C	GAR1	617	2469	1776.26	54	128.571	1647.69	1325	665	536.429	1970	3.19287	0.83639	0.272299
YDR122W	KIN1	3194	1950	1402.88	159	378.571	1024.31	1141	917	538.429	1226	0.383845	0.835486	0.439175
YER141W	COX15	1460	2058	1480.58	98	233.333	1247.24	1223	861	627.667	1493	1.0226	0.835393	0.420406
YGL237C	HAP2	797	543	390.647	22	52.381	338.267	328	183	130.619	405	0.508156	0.835226	0.322516
YHR010W	RPL27A,RPL27	971	9658	6948.2	90	214.286	6733.92	5063	2121	1906.71	8063	8.30381	0.835163	0.236477
YHR148W	IMP3	551	1028	739.568	23	54.7619	684.806	610	289	234.238	820	1.4882	0.83513	0.285656
YPR008W	HAA1	2084	1621	1166.19	117	278.571	887.616	1043	488	209.429	1063	0.510077	0.83501	0.197017
YCL076W	-	743	160	115.108	21	50	65.1079	114	72	22	78	0.10498	0.834717	0.282051
YDR020C	DAS2,RRT3	698	883	635.252	32	76.1905	559.061	516	232	155.81	670	0.959885	0.83442	0.232552
YHR036W	BRL1	1415	1292	929.496	48	114.286	815.211	857	421	306.714	977	0.690459	0.834402	0.313935
YLR324W	PEX30	1571	931	669.784	97	230.952	438.832	496	412	181.048	526	0.334819	0.834281	0.344197
YNL325C	FIG4	2639	1370	985.612	133	316.667	668.945	830	513	196.333	802	0.303903	0.834096	0.244805
YNL264C	PDR17,ISS1,SFH4	1052	887	638.129	54	128.571	509.558	492	398	269.429	611	0.580798	0.833974	0.440963
YBL028C	-	320	742	533.813	13	30.9524	502.861	402	243	212.048	603	1.88437	0.833931	0.351654
YKR058W	GLG1	1850	916	658.993	80	190.476	468.517	567	374	183.524	562	0.303784	0.833659	0.326555
YFR014C	CMK1	1340	983	707.194	59	140.476	566.718	524	390	249.524	680	0.507463	0.833409	0.366947
YHR141C	RPL42B,MAK18	761	6178	4444.6	58	138.095	4306.51	3515	1439	1300.9	5168	6.79106	0.833303	0.251723
YOR226C	ISU2,NUA2	470	1201	864.029	19	45.2381	818.791	639	356	310.762	983	2.09149	0.832951	0.316136
YBL026W	LSM2,SMX5,SNP3	415	618	444.604	15	35.7143	408.89	348	146	110.286	491	1.18313	0.83277	0.224614
YBL047C	EDE1,BUD15	4145	3536	2543.88	239	569.048	1974.84	1927	1530	960.952	2372	0.572256	0.832562	0.405123
YBR231C	SWC5,AOR1	911	981	705.755	102	242.857	462.898	531	369	126.143	556	0.610318	0.832551	0.226876
YBR099C	-	383	181	130.216	11	26.1905	104.025	69	76	49.8095	125	0.326371	0.832203	0.398476
YNL183C	NPR1	2372	2000	1438.85	108	257.143	1181.71	1129	941	683.857	1420	0.598651	0.832187	0.48159
YOR060C	YOR29-11	773	1392	1001.44	32	76.1905	925.248	820	338	261.81	1112	1.43855	0.832058	0.23544
YPL032C	SVL3	2477	2833	2038.13	113	269.048	1769.08	1576	794	524.952	2127	0.8587	0.831726	0.246804
YJR142W	-	1028	889	639.568	72	171.429	468.14	506	299	127.571	563	0.547665	0.831509	0.226592
YMR121C	RPL15B	614	1397	1005.04	46	109.524	895.512	890	442	332.476	1077	1.75407	0.831488	0.308706
YDR005C	MAF1	1267	1528	1099.28	175	416.667	682.614	829	493	76.3333	821	0.647987	0.831442	0.092976
YLR312W-A	MRPL15	761	1192	857.554	33	78.5714	778.983	668	329	250.429	937	1.23127	0.831358	0.267266
YMR156C	TPP1	716	265	190.647	12	28.5714	162.076	165	103	74.4286	195	0.272346	0.831159	0.381685
YEL003W	GIM4,PFD2	423	862	620.144	28	66.6667	553.477	417	234	167.333	666	1.57447	0.831047	0.251251
YCL004W	PGS1,PEL1,YCL003W	1565	951	684.173	71	169.048	515.125	615	309	139.952	620	0.396166	0.830847	0.22573
YDL056W	MBP1	2501	1971	1417.99	99	235.714	1182.27	1231	773	537.286	1423	0.568972	0.83083	0.377573
YAL017W	PSK1,FUN31	4070	2017	1451.08	182	433.333	1017.75	1298	936	502.667	1225	0.300983	0.830813	0.41034
YBL006C	LDB7,RSC14	542	902	648.921	27	64.2857	584.635	600	252	187.714	704	1.29889	0.830448	0.26664
YDR110W	FOB1,HRM1	1700	1767	1271.22	49	116.667	1154.56	1012	673	556.333	1391	0.818235	0.830019	0.399952
YNL073W	MSK1	1730	1365	982.014	74	176.19	805.824	762	476	299.81	971	0.561272	0.829891	0.308764
YLR323C	CWC24	779	476	342.446	33	78.5714	263.875	294	185	106.429	318	0.408216	0.829794	0.334681
YOR117W	RPT5,YTA1	1304	2082	1497.84	129	307.143	1190.7	1276	724	416.857	1435	1.10046	0.829755	0.290493
YDR228C	PCF11	1880	1539	1107.19	78	185.714	921.48	996	484	298.286	1111	0.590957	0.829415	0.268484
YPR037C	ERV2	590	514	369.784	32	76.1905	293.594	359	211	134.81	354	0.6	0.829361	0.380818
YDR017C	KCS1	3152	2923	2102.88	127	302.381	1800.5	1679	781	478.619	2171	0.688769	0.82934	0.22046
YNL012W	SPO1	1979	830	597.122	108	257.143	339.979	550	348	90.8571	410	0.207175	0.829218	0.221603
YOR119C	RIO1,RRP10	1454	2001	1439.57	61	145.238	1294.33	1070	487	341.762	1561	1.07359	0.829167	0.218938
YMR135C	GID8,DCR1	1367	1387	997.842	82	195.238	802.604	793	452	256.762	968	0.70812	0.829136	0.26525
YOR254C	SEC63,PTL1	1991	3374	2427.34	122	290.476	2136.86	1850	1090	799.524	2578	1.29483	0.828884	0.310133
YKL124W	SSH4,MLF4	1739	990	712.23	68	161.905	550.325	639	397	235.095	664	0.381829	0.828803	0.354059
YNL339W-B	-	482	115	82.7338	9	21.4286	61.3052	66	51	29.5714	74	0.153527	0.828449	0.399614
YLR163C	MAS1,MIF1	1388	1698	1221.58	75	178.571	1043.01	946	529	350.429	1259	0.907061	0.828444	0.278339
YOR087W	YVC1,TRPY1,YOR088W	2027	1472	1058.99	140	333.333	725.659	820	626	292.667	876	0.432166	0.828378	0.334094
YDR140W	MTQ2	665	799	574.82	24	57.1429	517.677	513	274	216.857	625	0.93985	0.828284	0.346971
YDR408C	ADE8	644	955	687.05	27	64.2857	622.765	547	349	284.714	752	1.1677	0.828144	0.378609
YBR033W	EDS1	2759	1165	838.129	175	416.667	421.463	769	500	83.3333	509	0.184487	0.828021	0.16372
YGR056W	RSC1	2786	2691	1935.97	207	492.857	1443.11	1466	678	185.143	1744	0.625987	0.827474	0.10616
YNL008C	ASI3	2030	1205	866.906	100	238.095	628.811	718	423	184.905	760	0.374384	0.827383	0.243296
YGL048C	RPT6,CIM3,CRL3,SCB68,SUG1	1217	1689	1215.11	84	200	1015.11	941	659	459	1227	1.00822	0.827309	0.374083
YDR089W	-	2609	1918	1379.86	107	254.762	1125.09	1080	634	379.238	1360	0.521273	0.827275	0.278852
YOL043C	NTG2,SCR2	1142	788	566.906	63	150	416.906	507	377	227	504	0.441331	0.827195	0.450397
YFR006W	-	1607	1303	937.41	88	209.524	727.886	800	489	279.476	880	0.547604	0.827143	0.317587
YNL223W	ATG4,APG4,AUT2	1484	1188	854.676	104	247.619	607.057	768	513	265.381	734	0.494609	0.827053	0.361554
YJL159W	HSP150,CCW7,ORE1,PIR2	1241	9274	6671.94	145	345.238	6326.7	5200	2861	2515.76	7651	6.16519	0.826912	0.328815
YJL147C	-	1148	697	501.439	37	88.0952	413.344	361	170	81.9048	500	0.43554	0.826687	0.16381
YMR028W	TAP42	1100	932	670.504	65	154.762	515.742	516	219	64.2381	624	0.567273	0.826509	0.102946
YHR054W-A	-	194	141	101.439	19	45.2381	56.2008	127	58	12.7619	68	0.350515	0.826482	0.187675
YIL100W	-	353	196	141.007	20	47.619	93.3881	106	103	55.381	113	0.320113	0.826444	0.490097
YEL023C	-	2048	1096	788.489	81	192.857	595.632	614	382	189.143	721	0.352051	0.826119	0.262334
YGR209C	TRX2,LMA1	314	355	255.396	24	57.1429	198.253	202	122	64.8571	240	0.764331	0.826053	0.270238
YDR025W	RPS11A	809	5812	4181.29	39	92.8571	4088.44	3398	1612	1519.14	4952	6.12114	0.825613	0.306774
YER083C	GET2,HUR2,RMD7	857	1067	767.626	53	126.19	641.435	591	430	303.81	777	0.906651	0.825528	0.391003
YDR251W	PAM1	2492	1766	1270.5	128	304.762	965.742	1046	633	328.238	1171	0.469904	0.824715	0.280306
YBR193C	MED8	671	505	363.309	30	71.4286	291.881	267	185	113.571	354	0.527571	0.824522	0.320823
YIL111W	COX5B	543	711	511.511	32	76.1905	435.32	362	274	197.81	528	0.972376	0.82447	0.374639
YLR353W	BUD8	1811	1307	940.288	137	326.19	614.097	749	571	244.81	745	0.411375	0.824292	0.328603
YDR411C	DFM1	1025	1706	1227.34	61	145.238	1082.1	980	606	460.762	1313	1.28098	0.824143	0.350923
YOR072W-B	-	161	1417	1019.42	90	214.286	805.139	652	475	260.714	977	6.06832	0.824093	0.266852
YOR319W	HSH49	641	814	585.612	29	69.0476	516.564	444	202	132.952	627	0.978159	0.823866	0.212045
YAL024C	LTE1,MSI2	4307	2166	1558.27	145	345.238	1213.04	1352	762	416.762	1473	0.342001	0.823513	0.282934
YIL055C	-	1883	762	548.201	76	180.952	367.249	401	294	113.048	446	0.236856	0.823428	0.25347
YBL038W	MRPL16	698	997	717.266	44	104.762	612.504	607	279	174.238	744	1.0659	0.823258	0.234191
YDL028C	MPS1,RPK1	2294	2110	1517.99	240	571.429	946.557	1085	556	-15.4286	1150	0.501308	0.823093	-0.0134161
YHR052W	CIC1,NSA3	1130	1838	1322.3	56	133.333	1188.97	964	373	239.667	1445	1.27876	0.822816	0.165859
YLR258W	GSY2	2117	1758	1264.75	187	445.238	819.51	942	644	198.762	996	0.470477	0.822801	0.19956
YGR041W	BUD9	1643	1378	991.367	48	114.286	877.081	873	349	234.714	1066	0.648813	0.822778	0.220182
YDR147W	EKI1	1604	1536	1105.04	84	200	905.036	726	503	303	1100	0.685786	0.82276	0.275455
YHR080C	-	4037	1966	1414.39	197	469.048	945.341	1328	923	453.952	1149	0.284617	0.822751	0.395085
YIL077C	-	962	969	697.122	51	121.429	575.694	557	276	154.571	700	0.727651	0.82242	0.220816
YER098W	UBP9	2264	1438	1034.53	258	614.286	420.247	868	526	-88.2857	511	0.225707	0.822401	-0.17277
YHR112C	-	1136	858	617.266	51	121.429	495.838	537	285	163.571	603	0.53081	0.822285	0.271263
YBR221C	PDB1	1100	1703	1225.18	96	228.571	996.608	919	998	769.429	1212	1.10182	0.822284	0.634842
YHR075C	PPE1,MRPS2	1202	646	464.748	46	109.524	355.224	414	212	102.476	432	0.359401	0.822279	0.237213
YAL032C	PRP45,FUN20	1139	1066	766.906	70	166.667	600.24	608	359	192.333	730	0.640913	0.822246	0.26347
YEL050C	RML2	1181	1091	784.892	42	100	684.892	593	362	262	833	0.705334	0.822199	0.314526
YNR014W	-	638	281	202.158	30	71.4286	130.73	143	63	-8.42857	159	0.249216	0.822199	-0.0530099
YER055C	HIS1	893	3247	2335.97	55	130.952	2205.02	1471	1114	983.048	2682	3.00336	0.822155	0.366535
YOL058W	ARG1,ARG10	1262	5769	4150.36	106	252.381	3897.98	3277	1862	1609.62	4742	3.75753	0.822012	0.339439
YIL002C	INP51,SJL1	2840	1632	1174.1	129	307.143	866.958	1058	760	452.857	1055	0.371479	0.821761	0.429248
YBR277C	-	401	165	118.705	15	35.7143	82.9908	108	64	28.2857	101	0.25187	0.821691	0.280057
YLR352W	-	2423	1576	1133.81	213	507.143	626.67	894	668	160.857	763	0.314899	0.821324	0.210822
YKL059C	MPE1	1325	1050	755.396	61	145.238	610.158	550	341	195.762	743	0.560755	0.821208	0.263475
YDL108W	KIN28	1001	1033	743.165	50	119.048	624.118	514	294	174.952	760	0.759241	0.821208	0.230201
YDR447C	RPS17B,RP51B,RPL51B	724	4598	3307.91	53	126.19	3181.72	2798	1029	902.81	3875	5.35221	0.82109	0.232983
YFL054C	-	1940	939	675.54	121	288.095	387.444	672	527	238.905	472	0.243299	0.820857	0.506154
YOR043W	WHI2	1460	2418	1739.57	86	204.762	1534.81	1349	730	525.238	1870	1.28082	0.820752	0.280876
YGL179C	TOS3	1682	880	633.094	46	109.524	523.57	460	303	193.476	638	0.37931	0.820642	0.303254
YGR116W	SPT6,CRE2,SSN20	4355	3384	2434.53	176	419.048	2015.48	1807	1203	783.952	2456	0.563949	0.820637	0.319199
YKR012C	-	377	81	58.2734	10	23.8095	34.4639	53	34	10.1905	42	0.111406	0.820568	0.24263
YKR055W	RHO4	875	542	389.928	48	114.286	275.642	302	175	60.7143	336	0.384	0.820364	0.180697
YIR011C	STS1,DBF8,SSM5	959	1292	929.496	46	109.524	819.973	618	329	219.476	1000	1.04275	0.819973	0.219476
YGR025W	-	302	246	176.978	12	28.5714	148.407	152	78	49.4286	181	0.599338	0.819928	0.273086
YGR179C	OKP1	1220	811	583.453	44	104.762	478.691	525	282	177.238	584	0.478689	0.819677	0.30349
YER056C-A	RPL34A	762	3594	2585.61	50	119.048	2466.56	2056	899	779.952	3010	3.95013	0.819456	0.25912
YJR084W	CSN12	1271	854	614.388	34	80.9524	533.436	515	316	235.048	651	0.512195	0.81941	0.361056
YJR021C	REC107,MER2	1024	914	657.554	48	114.286	543.268	455	295	180.714	663	0.647461	0.819409	0.272571
YCL024W	KCC4	3113	2007	1443.88	118	280.952	1162.93	1126	804	523.048	1420	0.456152	0.818967	0.368343
YHR182W	-	2357	1221	878.417	79	188.095	690.322	768	462	273.905	843	0.357658	0.818887	0.324917
YNR066C	-	1310	1046	752.518	65	154.762	597.756	733	372	217.238	730	0.557252	0.818844	0.297586
YDL172C	-	479	397	285.612	45	107.143	178.469	351	231	123.857	218	0.455115	0.818664	0.568152
YNL006W	LST8	911	1235	888.489	72	171.429	717.061	646	401	229.571	876	0.961581	0.818562	0.262068
YMR325W	PAU19	374	103	74.1007	16	38.0952	36.0055	90	67	28.9048	44	0.117647	0.818306	0.656926
YOL039W	RPP2A,RPL44,RPLA2	320	5066	3644.6	88	209.524	3435.08	3034	1671	1461.48	4198	13.1188	0.818266	0.348136
YGL173C	KEM1,DST2,RAR5,SEP1,SKI1,XRN1	4586	4549	3272.66	247	588.095	2684.57	2640	1906	1317.9	3282	0.715656	0.817967	0.401555
YCR046C	IMG1	509	735	528.777	39	92.8571	435.92	377	304	211.143	533	1.04715	0.817861	0.39614
YLR363W-A	-	257	478	343.885	17	40.4762	303.409	210	135	94.5238	371	1.44358	0.817813	0.254781
YJL207C	LAA1	6044	3922	2821.58	265	630.952	2190.63	2550	1259	628.048	2679	0.44325	0.817704	0.234434
YNL316C	PHA2	1004	759	546.043	47	111.905	434.138	523	341	229.095	531	0.528884	0.817586	0.431441
YIL093C	RSM25	794	753	541.727	27	64.2857	477.441	400	256	191.714	584	0.735516	0.817536	0.328278
YFR011C	AIM13	512	751	540.288	47	111.905	428.383	437	233	121.095	524	1.02344	0.817525	0.231098
YBR128C	ATG14,APG14,CVT12	1034	490	352.518	54	128.571	223.947	275	161	32.4286	274	0.26499	0.817323	0.118352
YMR208W	ERG12,RAR1	1331	1568	1128.06	96	228.571	899.486	889	647	418.429	1101	0.827198	0.816972	0.380044
YEL056W	HAT2	1205	1128	811.511	75	178.571	632.939	623	340	161.429	775	0.643154	0.816696	0.208295
YMR213W	CEF1,NTC85	1772	1151	828.058	82	195.238	632.819	732	360	164.762	775	0.437359	0.816541	0.212596
YPL010W	RET3	569	713	512.95	21	50	462.95	347	209	159	567	0.996485	0.81649	0.280423
YDR284C	DPP1,ZRG1	869	844	607.194	74	176.19	431.004	529	398	221.81	528	0.607595	0.816295	0.420094
YJL069C	UTP18	1784	2717	1954.68	121	288.095	1666.58	1675	675	386.905	2042	1.14462	0.816151	0.189473
YPL069C	BTS1	1007	688	494.964	29	69.0476	425.916	345	202	132.952	522	0.518371	0.815932	0.254698
YJL174W	KRE9	830	1780	1280.58	41	97.619	1182.96	1068	559	461.381	1450	1.74699	0.815832	0.318194
YBR076W	ECM8	1064	323	232.374	51	121.429	110.946	253	188	66.5714	136	0.12782	0.815776	0.489496
YHR184W	SSP1,SPO3	1715	595	428.058	64	152.381	275.677	400	198	45.619	338	0.197085	0.815611	0.134968
YLR006C	SSK1	2138	1421	1022.3	90	214.286	808.016	819	520	305.714	991	0.463517	0.815355	0.308491
YKR082W	NUP133,RAT3	3473	3102	2231.65	160	380.952	1850.7	1940	893	512.048	2270	0.653614	0.815287	0.225572
YMR190C	SGS1	4343	2051	1475.54	185	440.476	1035.06	1267	820	379.524	1270	0.292425	0.815011	0.298838
YFL036W	RPO41	4055	2675	1924.46	200	476.19	1448.27	1506	1230	753.81	1777	0.438224	0.815008	0.424203
YPR019W	MCM4,CDC54,HCD21	2801	2034	1463.31	130	309.524	1153.79	1155	732	422.476	1416	0.505534	0.81482	0.298359
YBR054W	YRO2	1034	1223	879.856	81	192.857	686.999	716	500	307.143	844	0.816248	0.81398	0.363913
YDR178W	SDH4,ACN18	545	636	457.554	65	154.762	302.792	467	330	175.238	372	0.682569	0.813957	0.47107
YHR114W	BZZ1,LSB7	1901	1319	948.921	113	269.048	679.873	802	438	168.952	836	0.439769	0.813246	0.202096
YKR070W	-	1058	1130	812.95	88	209.524	603.426	689	485	275.476	742	0.701323	0.813242	0.371262
YGL035C	MIG1,CAT4,SSN1,TDS22	1514	1321	950.36	74	176.19	774.169	714	363	186.81	952	0.628798	0.813203	0.196228
YLR440C	SEC39,DSL3	2129	1671	1202.16	116	276.19	925.968	940	417	140.81	1139	0.534993	0.812966	0.123626
YDR045C	RPC11	332	727	523.022	21	50	473.022	438	230	180	582	1.75301	0.812752	0.309278
YJL074C	SMC3	3692	2438	1753.96	154	366.667	1387.29	1532	765	398.333	1707	0.462351	0.812707	0.233353
YJR058C	APS2,YAP17	443	740	532.374	23	54.7619	477.612	429	257	202.238	588	1.32731	0.812266	0.343942
YPL097W	MSY1	1478	1184	851.799	75	178.571	673.227	639	480	301.429	829	0.560893	0.812095	0.363605
YMR199W	CLN1	1640	3177	2285.61	57	135.714	2149.9	1698	426	290.286	2649	1.61524	0.811588	0.109583
YBR047W	FMP23	527	266	191.367	33	78.5714	112.795	166	91	12.4286	139	0.263757	0.811478	0.0894142
YIL071C	PCI8,CSN11,YIH1,YIL071W	1334	980	705.036	75	178.571	526.465	628	357	178.429	649	0.486507	0.811193	0.274928
YGR043C	NQM1	1001	299	215.108	28	66.6667	148.441	220	141	74.3333	183	0.182817	0.811154	0.406193
YPR116W	RRG8	833	638	458.993	33	78.5714	380.421	388	235	156.429	469	0.563025	0.811133	0.333536
YBR217W	ATG12,APG12	560	385	276.978	23	54.7619	222.217	251	137	82.2381	274	0.489286	0.811009	0.300139
YHR044C	DOG1	740	473	340.288	37	88.0952	252.193	281	170	81.9048	311	0.42027	0.810908	0.263359
YDR516C	EMI2	1502	838	602.878	70	166.667	436.211	502	380	213.333	538	0.358189	0.810801	0.39653
YDR405W	MRP20,MRPL41	791	876	630.216	26	61.9048	568.311	559	289	227.095	701	0.88622	0.810715	0.323959
YOR368W	RAD17	1205	1017	731.655	86	204.762	526.893	591	285	80.2381	650	0.539419	0.810604	0.123443
YER172C	BRR2,PRP44,RSS1,SLT22,SNU246	6491	4419	3179.14	363	864.286	2314.85	2660	1543	678.714	2856	0.439994	0.810522	0.237645
YMR146C	TIF34	1043	3090	2223.02	56	133.333	2089.69	1672	820	686.667	2579	2.47267	0.810271	0.266253
YBR001C	NTH2	2342	1436	1033.09	93	221.429	811.665	854	649	427.571	1002	0.427839	0.810045	0.426718
YPR051W	MAK3,NAA30	530	1101	792.086	31	73.8095	718.277	594	323	249.19	887	1.67358	0.809782	0.280936
YGL101W	-	647	1470	1057.55	100	238.095	819.459	773	416	177.905	1012	1.56414	0.809742	0.175795
YBR111C	YSA1,RMA2	695	715	514.388	44	104.762	409.627	361	204	99.2381	506	0.728058	0.809539	0.196123
YOR381W	FRE3	2135	1026	738.129	120	285.714	452.415	664	405	119.286	559	0.261827	0.80933	0.213391
YLR398C	SKI2	3863	3128	2250.36	179	426.19	1824.17	1792	1277	850.81	2254	0.583484	0.809303	0.377467
YOR345C	-	350	125	89.9281	15	35.7143	54.2138	103	52	16.2857	67	0.191429	0.809161	0.24307
YMR210W	-	1349	1012	728.058	89	211.905	516.153	557	400	188.095	638	0.472943	0.809017	0.29482
YER032W	FIR1,PIP1	2630	1633	1174.82	120	285.714	889.106	965	585	299.286	1099	0.417871	0.809014	0.272325
YDR339C	FCF1,UTP24	569	1080	776.978	24	57.1429	719.836	606	252	194.857	890	1.56415	0.808804	0.218941
YLR337C	VRP1,END5,MDP2,YLR337W	2453	1778	1279.14	150	357.143	921.994	1049	975	617.857	1140	0.464737	0.808767	0.54198
YBR149W	ARA1	1034	1081	777.698	78	185.714	591.984	582	410	224.286	732	0.70793	0.808721	0.306401
YLR276C	DBP9	1784	2466	1774.1	76	180.952	1593.15	1259	641	460.048	1970	1.10426	0.808705	0.233527
YER162C	RAD4	2264	1169	841.007	126	300	541.007	764	564	264	669	0.295495	0.80868	0.394619
YML098W	TAF13,FUN81,TAF19	503	1034	743.885	17	40.4762	703.409	583	222	181.524	870	1.72962	0.808516	0.208648
YGR058W	PEF1	1007	675	485.612	61	145.238	340.373	331	209	63.7619	421	0.418073	0.808488	0.151453
YPL179W	PPQ1,SAL6	1649	2531	1820.86	112	266.667	1554.2	1350	939	672.333	1923	1.16616	0.808215	0.349627
YDR206W	EBS1	2654	2384	1715.11	143	340.476	1374.63	1328	727	386.524	1701	0.640919	0.808132	0.227233
YOL087C	-	3350	1943	1397.84	168	400	997.842	1157	888	488	1235	0.368657	0.807969	0.395142
YPL234C	VMA11,CLS9,TFP3	494	1523	1095.68	54	128.571	967.112	801	387	258.429	1197	2.42308	0.807947	0.215897
YDR115W	-	317	626	450.36	28	66.6667	383.693	332	263	196.333	475	1.49842	0.807775	0.413333
YDR125C	ECM18	1361	627	451.079	68	161.905	289.174	449	235	73.0952	358	0.263042	0.80775	0.204177
YDL167C	NRP1	2159	3095	2226.62	96	228.571	1998.05	1817	855	626.429	2474	1.1459	0.807618	0.253205
YDL120W	YFH1	524	611	439.568	33	78.5714	360.997	344	157	78.4286	447	0.853053	0.807599	0.175455
YLL043W	FPS1	2009	2127	1530.22	119	283.333	1246.88	1111	622	338.667	1545	0.769039	0.807044	0.219202
YGL004C	RPN14	1253	687	494.245	50	119.048	375.197	374	244	124.952	465	0.371109	0.806875	0.268715
YLR363C	NMD4	656	681	489.928	15	35.7143	454.214	383	176	140.286	563	0.858232	0.806774	0.249175
YML037C	-	1022	884	635.971	75	178.571	457.4	455	292	113.429	567	0.554795	0.806702	0.20005
YMR068W	AVO2	1280	734	528.058	90	214.286	313.772	435	351	136.714	389	0.303906	0.806611	0.351451
YPR194C	OPT2	2633	2466	1774.1	135	321.429	1452.67	1341	865	543.571	1802	0.68439	0.806144	0.301649
YDL049C	KNH1	806	568	408.633	23	54.7619	353.871	351	175	120.238	439	0.544665	0.806085	0.273891
YEL026W	SNU13	380	1728	1243.17	16	38.0952	1205.07	1111	536	497.905	1495	3.93421	0.806067	0.333047
YFR054C	-	578	146	105.036	15	35.7143	69.3217	83	97	61.2857	86	0.148789	0.806066	0.712625
YDR292C	SRP101	1865	2008	1444.6	121	288.095	1156.51	1213	635	346.905	1435	0.769437	0.80593	0.241745
YMR240C	CUS1	1310	1131	813.669	68	161.905	651.764	642	430	268.095	809	0.617557	0.805642	0.331391
YNL085W	MKT1	2492	2246	1615.83	112	266.667	1349.16	1268	747	480.333	1675	0.672151	0.805469	0.286766
YDR141C	DOP1	5096	3494	2513.67	339	807.143	1706.53	2411	1682	874.857	2119	0.415816	0.805345	0.412863
YKL040C	NFU1,NUB1	770	1102	792.806	34	80.9524	711.853	694	347	266.048	884	1.14805	0.805264	0.300959
YDR428C	BNA7	785	645	464.029	38	90.4762	373.553	467	213	122.524	464	0.591083	0.80507	0.26406
YML026C	RPS18B	841	6329	4553.24	100	238.095	4315.14	3734	1593	1354.9	5360	6.37337	0.805064	0.252781
YOR356W	-	1895	1543	1110.07	92	219.048	891.024	962	678	458.952	1107	0.584169	0.8049	0.414591
YDR057W	YOS9	1628	1114	801.439	74	176.19	625.248	789	406	229.81	777	0.477273	0.804695	0.295765
YLR027C	AAT2,ASP5	1256	3908	2811.51	99	235.714	2575.8	2093	1865	1629.29	3201	2.54857	0.804685	0.508993
YOR126C	IAH1	716	626	450.36	31	73.8095	376.55	363	205	131.19	468	0.653631	0.804594	0.280322
YLR019W	PSR2	1193	954	686.331	73	173.81	512.521	618	417	243.19	637	0.533948	0.804586	0.381775
YBR169C	SSE2	2081	1119	805.036	126	300	505.036	719	499	199	628	0.301778	0.804197	0.316879
YKL114C	APN1	1103	1708	1228.78	153	364.286	864.491	890	530	165.714	1075	0.974615	0.804178	0.154153
YBR057C	MUM2,SPOT8	1100	990	712.23	32	76.1905	636.04	632	297	220.81	791	0.719091	0.804096	0.279152
YNL233W	BNI4	2678	1723	1239.57	111	264.286	975.283	943	519	254.714	1213	0.45295	0.804025	0.209987
[truncated: 4,066 more rows]
